# Supplementary material for: Stress granule clearance mediated by V-ATPase-interacting protein NCOA7 mitigates ovarian aging
Source: Nat Aging. 2025 Jul 31;5(8):1548–67. doi: 10.1038/s43587-025-00927-w (PMC12350179; doi:10.1038/s43587-025-00927-w)
Supplement: Supplementary file 2 — Supplementary Table 1. Variants of NCOA7 gene identified in POI patients and their clinical characteristics. Supplementary Table 2. Clinical characteristics of control, POI and middle-aged participants. Supplementary Table 3.Interaction patterns between V-ATPase and NCOA7. Supplementary Table 4. Primers, siRNAs and sgRNAs. Supplementary Table 5. Antibodies. Supplementary Table 6. DEGs from the RNA-seq. [file 43587_2025_927_MOESM2_ESM.xlsx]

## Sheet: Variants of NCOA7
Supplementary Table 1. Variants of NCOA7 gene identified in POI patients and their clinical characteristics.
Subject	Variant type	Sequence variation	Amino acid variation	ACMG category	Minor allele frequencya					Mutation assessmentb					Function	Clinical characteristics
					1KG	ExAC	gnomAD		SIFT	PolyPhen-2	MutationTaster	CADD	DANN	SpliceAI		Menarche Age (y)	Age at Diagnosis (y)	FSH (IU/L)	E2 (pg/mL)	Ovary size (Right/Left)(mm)	Follicles
P1765	Het	c.67C>T	p.Q23X	LP	0	0	0		NA	NA	Disease causing automatic	12.0649	0.998	NA	stopgain	16	38	58.27	19.71	2.1×0.6/2.3×1.1	0
P1782	Het	c.382G>A	p.A128T	LP	0	0	5.85e-05		Damaging	Damaging	Disease_causing	6.89291	0.999	NA	nonsynonymous SNV	20	20	61.87	<5.0	1.4×0.8/1.5×0.7	1
P348	Het	c.382G>A	p.A128T	LP	0	0	5.85e-05		Damaging	Damaging	Disease_causing	6.89291	0.999	NA	nonsynonymous SNV	17	24	61.59	<5.0	Invisible/Invisible	0
P1561	Het	c.437C>T	p.T146I	LP	0	0	0.000339		Damaging	Damaging	Disease_causing	6.71965	0.999	NA	nonsynonymous SNV	15	31	55.27	<5.0	2.4×1.3/1.4×0.9	3
P20032	Het	c.437C>T	p.T146I	LP	0	0	0.000339		Damaging	Damaging	Disease_causing	6.71965	0.999	NA	nonsynonymous SNV	17	34	37.85	<5.0	Invisible/Invisible	0
P1624	Het	c.699+3A>G	NA	LP	0	0	0		NA	NA	NA	1.73864	0.946	0.36	splicing	15	20	64.44	22.31	1.4×1.0/ 1.4×0.8	1
P322	Het	c.2379G>T	p.W793C	LP	0	0	0		Damaging	Damaging	Disease_causing	6.98749	0.993	NA	nonsynonymous SNV	19	19	99	15	2.6×0.9/Invisible	2
Het, heterozygote; ACMG, American College of Medical Genetics and Genomics; LP, likely pathogenic; NA, not available; FSH, follicle-stimulating hormone; E2, estrogen; y, year.
aAllele frequencies were estimated according to the 1000 Genomes (1KG) Project, ExAC and gnomAD databases.
bMutation frequencies using the SIFT, PolyPhen-2, MutationTaster, CADD, DANN and SpliceAI tools. High CADD and DANN scores suggest that a variant is likely to have deleterious effects. High SpliceAI indicates a greater probability of affecting splicing. The CADD cutoff is usually set at 4, DANN cutoff is usually set at 0.93, while 0.2 is used for the SpliceAI cutoff.

## Sheet: Clinical characteristics
Supplementary Table 2. Clinical characteristics of control, POI and aged women.
	Control (n=51)	POI (n=32)	Aged (n=30)
Age (years)b	32.30 ± 3.55	33.81 ± 4.29	43.00 ± 2.05
FSH (IU/L)a,b	6.39 ± 1.07	14.31 ± 3.67	9.45 ± 4.70
LH (IU/L)	4.94 ± 2.00	5.87 ± 2.18	5.25 ± 2.45
E2 (pg/mL)	32.79 (25.63, 41.12)	25.15 (21.10, 31.16)	44.25 (22.50, 63.68)
PRL (ng/mL)	16.95 ± 7.62	16.77 ± 9.87	15.43 ± 5.92
T (ng/dL)	22.30 ± 11.05	20.09 ± 9.45	22.44 ± 11.37
AMH (ng/mL)a,b	2.63 ± 0.81	0.52 ± 0.31	1.85 ± 1.16
Retrieved oocytesa,b	9.00 (6.75, 11.25)	1.00 (1.00, 2.00)	3.00 (1.25, 5.00)
Bilateral AFCa,b	13.00 (11.00, 15.25)	3.00 (2.00, 4.00)	6.00 (3.25, 7.75)
Data are presented as mean ± standard deviation or median (interquartile range).
FSH, follicle-stimulating hormone; LH, luteinizing hormone; E2, estradiol; PRL, prolactin; T, testosterone; AMH, anti-Müllerian hormone; AFC, antral follicle count.
aP < 0.05 for the comparison between Control and POI.
bP < 0.05 for the comparison between Control and Aged.

## Sheet: 3. Interaction patterns
Supplementary Table 3. Interaction patterns between V-ATPase and NCOA7
Gene	Also known as:	Interaction_pairs	NCOA7	Interaction modes
		(Residue)V-ATPase-NCOA7(Residue)	region	Salt-bridge	Hydrogen bonds	Hydrophobic
ATP6B2	ATP6V1B2	R506-D912	761-895	Y
		S501-K865			Y
		Q497-K865			Y
		Y504-K862			Y
		R485-H860			Y
		I486-H860			Y
		E490-R783		Y
		D447-Q779			Y
		D447-R782		Y
		S446-E778			Y
		Y504-K862				Y
		P488-F861				Y
		P488-M775				Y
		F487-F861				Y
ATP6A1	ATP6V1A, ATP6V1A1	D562-C751	761-895		Y
		N563-C751			Y
		K564-D758		Y
		D576-A786			Y
		D576-Q789			Y
		N563-Y783				Y
		K564-Y783				Y
		C751-S752				Y
ATP6E	ATP6V1E1, ATP6E2	N57-E755	761-895	Y
		R53-D756		Y
		R53-E757		Y
		H76-E759		Y
ATP6G	ATP6V1G1, ATP6G1	K34-E730	710-740	Y
		N30-E730			Y
		R26-T732			Y
		R26-T733			Y
		R26-K734			Y
		S23-T733			Y
		K16-E710		Y
		R26-W736			Y
		V22-W736				Y
ATP6C	ATP6V1C1, ATP6D	K271-E273	219-292	Y
		K258-E274		Y
ATP6C	ATP6V1C1, ATP6D	E255-K673	637-760	Y
		E254-K654		Y
		E262-R657		Y
		E273-Q670			Y
		R266-A666			Y
		R266-G667			Y
		T269-H663			Y
		K272-H663			Y
		D270-R811	761-895	Y
ATP6C	ATP6V1C1, ATP6D	K273-E140	111-161	Y
		R280-Q108		Y
Interaction patterns between V-ATPase and NCOA7 (A128T)
Gene	Also known as:	Interaction_pairs	NCOA7	Interaction modes
		(Residue)V-ATPase-NCOA7(Residue)	region	Salt-bridge	Hydrogen bonds	Hydrophobic
ATP6A1	ATP6V1A, ATP6V1A1	N563-N161	111-161		Y
		N563-D159			Y
		H573-Y116			Y
		S614-T117			Y
		N610-T117			Y
ATP6G	ATP6V1G1, ATP6G1	Q9-R766	761-895		Y
		Q13-R794			Y
		E20-S815			Y
		E20-R811		Y
		I8-R766				Y
		L12-R794				Y
ATP6G	ATP6V1G1, ATP6G1	L33-K101	101-110			Y
		K37-E102		Y
		N30-K103			Y
ATP6E	ATP6V1E1, ATP6E2	E41-K101	101-110	Y
ATP6C	ATP6V1C1, ATP6D	K273-F221	219-292			Y
		K273-I241				Y
		K272-I241				Y
		K272-P244				Y
		K272-M248				Y
		T269-M248			Y
		S268-N245			Y
		S268-N246			Y
		N265-R657	637-760		Y
		K261-Q669			Y
		K258-A665			Y
		E255-H663		Y
		K171-M667			Y
		Y252-M667				Y
		D172-Q670			Y

## Sheet: 4. Primers, siRNAs and sgRNAs
Supplemental Table 4. Primers, siRNAs and shRNAs.
Primers used in RT-qPCR:
Name	Species	Forward (5’-3’)	Reverse (5’-3’)
NCOA7	Human	GCAAACGGAGAAAGCAGCCAGA	CACCACCACAAAGCCTTGCTCT
IL1B	Human	ATGATGGCTTATTACAGTGGCAA	GTCGGAGATTCGTAGCTGGA
IL8	Human	ACTGAGAGTGATTGAGAGTGGAC	AACCCTCTGCACCCAGTTTTC
MMP3	Human	AGTCTTCCAATCCTACTGTTGCT	TCCCCGTCACCTCCAATCC
CCL2	Human	CAGCCAGATGCAATCAATGCC	TGGAATCCTGAACCCACTTCT
p21Cip1	Human	TGTCCGTCAGAACCCATGC	AAAGTCGAAGTTCCATCGCTC
p16INK4a	Human	GATCCAGGTGGGTAGAAGGTC	CCCCTGCAAACTTCGTCCT
ATG7	Human	CAGTTTGCCCCTTTTAGTAGTGC	CCAGCCGATACTCGTTCAGC
ATG9	Human	CTGCCCTTCCGTATTGCAC	CTCACGTTTGTGGATGCAGAT
ATG13	Human	TTGCTATAACTAGGGTGACACCA	CCCAACACGAACTGTCTGGA
GAPDH	Human	GGGAAACTGTGGCGTGAT	GAGTGGGTGTCGCTGTTGA
β-Actin	Human	CATGTACGTTGCTATCCAGGC	CTCCTTAATGTCACGCACGAT
Ncoa7	Mouse	GAACTTGGTGGTGGAGGGG	GTACTGCAAGAGTTGCTGCG
Il1b	Mouse	GCAACTGTTCCTGAACTCAACT	ATCTTTTGGGGTCCGTCAACT
Il8	Mouse	CAAGGCTGGTCCATGCTCC	TGCTATCACTTCCTTTCTGTTGC
Mmp3	Mouse	ACATGGAGACTTTGTCCCTTTTG	TTGGCTGAGTGGTAGAGTCCC
Ccl2	Mouse	TTAAAAACCTGGATCGGAACCAA	GCATTAGCTTCAGATTTACGGGT
p21Cip1	Mouse	CCTGGTGATGTCCGACCTG	CCATGAGCGCATCGCAATC
p16INK4a	Mouse	CGCAGGTTCTTGGTCACTGT	TGTTCACGAAAGCCAGAGCG
Gapdh	Mouse	ACCACAGTCCATGCCATCAC	TCCACCACCCTGTTGCTGTA
Primers used in genotyping of Ncoa7-/- mice:
Primer1 (Ncoa7-/-)	Mouse	AAACATTTGCAGGGGATAGTTCCA	ATTTATCTTTGGTTCTCAGTGGCA	719 bp
Primer2 (Ncoa7-/-)	Mouse	AAACATTTGCAGGGGATAGTTCCA	ACTAGCTTAAAGACAGGGTCTCAT	590 bp
Homozygotes, one band with 719 bp; Heterozygotes, two bands with 719 bp and 590 bp; Wild-type, one band with 590 bp
Primers used in genotyping of Ncoa7-cKO mice:
Primer (Cre)	Mouse	AAGAACCTGATGGACATGTTCAG	CTGATCCTGGCAATTTCGG	500 bp
Primer (Flox)	Mouse	CCGGTCTATCTATCCTGTTTCTCTTG	GAAATCACCTGACAAGCCAGG	WT: 265bp Targeted: 370bp
Primers used in minigene assay:
Primer		Sequence (5’-3’)
66167-NCOA7-F		ATTAGCCAGACATGGTGGCT
66532-NCOA7-F		CGTCACCAGACTGCTGTAG
68331-NCOA7-R		GGATGGGGGAGATGTTGGTC
68681-NCOA7-R		ACTAAGAGGTATGGGTGGGC
pcMINI-NCOA7-KpnI-F		GGTAGGTACCAACTCCTGACCTCAGGTGAT
pcMINI-NCOA7-BamHI-R		TAGTGGATCCGATTAGGTGCTAAATTCTTT
pcMINI-N-NCOA7-KpnI-F		GCTTGGTACCATGGATGCTGACTTAGCACGAAA
pcMINI-N-NCOA7-BamHI-R		TAGTGGATCCCTGTCTTTTAAAAAATTTCT
siRNAs, sgRNAs and vector constructions used in this study:
Name	Species	Forward (5’-3’)	Reverse (5’-3’)
si-NC	Human	TTCTCCGAACGTGTCACGT	ACGTGACACGTTCGGAGAA
si-ATG7	Human	GCUAUUGGAACACUGUAUATT	UAUACAGUGUUCCAAUAGCTT
si-ATG9A	Human	CCUGAGCCUUAUCGCAAAUTT	AUUUGCGAUAAGGCUCAGGTT
si-ATG13	Human	GACCUGGACAAGUUUAUUATT	UAAUAAACUUGUCCAGGUCTT
sg-NCOA7-CRISPRi-1	Human	CACCGCAGCCTCAGCTGTAGCTACA	AAACTGTAGCTACAGCTGAGGCTGC
sg-NCOA7-CRISPRi-2	Human	CACCGTAATCAGTTAAAGGAGATC	AAACGATCTCCTTTAACTGATTAC
mutant-NCOA7-(C67T)	Human	gaaaaagaaaaaaTaagccaaacaaaatgcagagacag	ctgtctctgcattttgtttggcttAttttttctttttc
mutant-NCOA7-(G382A)	Human	ctaaactccataAcactgaaatttaacatcactccc	gggagtgatgttaaatttcagtgTtatggagtttag
mutant-NCOA7-(C437T)	Human	gaataaacttttcaTacatactattgttccaggccag	ctggcctggaacaatagtatgtAtgaaaagtttattc
mutant-NCOA7-(G2412T)	Human	gcaagggtatccatgTagactggcctatagcacgttag	ctaacgtgctataggccagtctAcatggatacccttgc
NCOA7 over expression	Human	atggataccaaggaagagaagaagga	tcaatcaaatgcccacacctccaga

## Sheet: 5. Antibodies
Supplementary Table 5. Antibodies
Rabbit polyclonal anti-NCOA7	Abcam	Cat# ab254732	WB 1:3000;IF 1:100;IHC 1:300
Mouse polyclonal anti-GM130	Abcam	Cat# ab169276	WB 1:2000;IF 1:300
Mouse polyclonal anti-G3BP1	Proteintech	Cat# 66486-1	WB 1:8000;IF 1:300
G3BP1 Monoclonal Antibody (1E4A2), CoraLite® 594	Proteintech	Cat# CL594-66486	IF 1:500
Rabbit polyclonal anti-ATP6V1A	Abcam	Cat# ab137574	WB 1:5000;IF 1:500
ATP6V1B2 Monoclonal antibody	Proteintech	Cat# 68441-1-PBS	WB 1:8000
Rabbit polyclonal anti-CAPRIN1	Proteintech	Cat# 15112-1-AP	IF 1:500
Rabbit polyclonal anti-CDKN2A/p16INK4a	Abclonal	Cat# A0262	WB 1:1000;IHC 1:100
Rabbit monoclonal anti-CDKN1A/p21Cip1	Abclonal	Cat# A19094	WB 1:1000;IHC 1:100
Rabbit monoclonal anti-LAMP1	Abcam	Cat# ab25245	WB 1:1000
Rabbit polyclonal anti-ATG7	Proteintech	Cat# 10088-2-AP	WB 1:1500
Rabbit monoclonal anti-ATG9A	Abcam	Cat# ab108338	WB 1:1000
Rabbit polyclonal anti-ATG13	Proteintech	Cat# 18258-1-AP	WB 1:800
Rabbit monoclonal anti-FLAG	CST	Cat# 14793	WB 1:10000
Rabbit monoclonal anti-HA	CST	Cat# 3724	WB 1:10000
Mouse monoclonal anti-Myc	CST	Cat# 2276	WB 1:10000
Mouse monoclonal anti-GAPDH	Abmart	Cat# M20006	WB 1:8000
Rabbit polyclonal anti-β-Actin	Affinity	Cat# AF7018	WB 1:10000
Rabbit polyclonal anti-α-Tubulin	Affinity	Cat# AF7010	WB 1:8000
Mouse polyclonal anti-p62	Abcam	Cat# ab56416	WB 1:3000
Rabbit polyclonal anti-LC3B	Sigma	Cat# L7543	WB 1:3000
Rat monoclonal anti-LAMP1	Abcam	Cat# ab25245	IF 1:500
Goat anti-Rabbit IgG (H+L) Cross-Adsorbed Secondary Antibody, Alexa Fluor™ 488	Invitrogen	Cat# A-11008	IF 1:10000
Rhodamine(TRITC)AffiniPure Goat Anti-Rabbit IgG(H+L)	Yeasen	Cat# 33109ES60	IF 1:300
FITC-AffiniPure Goat Anti-Mouse IgG(H+L)	Yeasen	Cat# 33207ES60	IF 1:300
Donkey anti-Mouse IgG (H+L) Highly Cross-Adsorbed Secondary Antibody, Alexa Fluor™ 568	Invitrogen	Cat# A10037	IF 1:10000
Goat anti-Rat IgG H&L- Adsorbed Secondary Antibody Alexa Fluor® 647	Abcam	Cat# ab150167	IF 1:500
Donkey anti-Mouse IgG (H+L) Highly Cross-Adsorbed Secondary Antibody, Alexa Fluor™ 647	Invitrogen	Cat# A-31571	IF 1:500
Goat Anti-Rabbit IgG H&L (HRP)	Abcam	Cat# ab6721	WB 1:10000
Goat Anti-Mouse IgG H&L (HRP)	Abcam	Cat# ab6789	WB 1:10000

## Sheet: 6. DEG of RNA-seq
Supplementary Table 6. Differentially expressed genes from the RNA-seq
transcript_id	gene_id	gene_name	feature_id	POI_FPKM	C_FPKM	log2.foldchange.	pvalue	qvalue	Gene_description	GO_id	GO_description	KO_id	KO_pathway
ENST00000422262	ENSG00000123453	SARDH	transcript	1.92549	0	Inf	0.00241081	0.301385	FAD dependent oxidoreductase, central domain||Glycine cleavage T-protein-like, N-terminal||GTP-binding protein TrmE/Glycine cleavage system T protein, domain 1||Glycine cleavage T-protein/YgfZ, C-terminal domain||FAD dependent oxidoreductase||Glycine cleavage T-protein, C-terminal barrel domain||FAD/NAD(P)-binding domain	GO:0044446,GO:0044422,GO:0005737,GO:0043229,GO:0043226,GO:0044444,GO:0044424,GO:0005622,GO:0043227,GO:0043231,GO:0043233,GO:0031974,GO:0070013,GO:0044237,GO:0008152,GO:0071704,GO:0006807,GO:0009056,GO:0034641,GO:0009987,GO:0044464,GO:1901575,GO:0005623,GO:0008150,GO:0003674,GO:0005575,GO:0005739,GO:0044710,GO:1901564,GO:0044429,GO:0003824,GO:0044281,GO:0055114,GO:0008480,GO:0006066,GO:0009308,GO:…	intracellular organelle part,organelle part,cytoplasm,intracellular organelle,organelle,cytoplasmic part,intracellular part,intracellular,membrane-bounded organelle,intracellular membrane-bounded organelle,organelle lumen,membrane-enclosed lumen,intracellular organelle lumen,cellular metabolic process,metabolic process,organic substance metabolic process,nitrogen compound metabolic process,catabo…	--	--
ENST00000598780	ENSG00000221983	UBA52	transcript	6.4107	0	Inf	0.0444398	0.447704	Ubiquitin-related domain||Zinc-binding ribosomal protein||Ubiquitin||Ubiquitin conserved site||Ubiquitin domain||Ribosomal protein L40e	GO:0044446,GO:0044422,GO:0005737,GO:0043229,GO:0043226,GO:0070062,GO:0043230,GO:0065010,GO:0044444,GO:0044424,GO:0005622,GO:0000184,GO:0043227,GO:0045047,GO:0031988,GO:0072599,GO:0005829,GO:0006413,GO:0006614,GO:0031982,GO:0070972,GO:0006613,GO:0030529,GO:0043231,GO:0022626,GO:0006402,GO:0005515,GO:0016071,GO:0043233,GO:0000956,GO:0044428,GO:0031974,GO:0031981,GO:0070013,GO:0016032,GO:0044764,GO:…	intracellular organelle part,organelle part,cytoplasm,intracellular organelle,organelle,extracellular vesicular exosome,extracellular organelle,extracellular membrane-bounded organelle,cytoplasmic part,intracellular part,intracellular,nuclear-transcribed mRNA catabolic process, nonsense-mediated decay,membrane-bounded organelle,protein targeting to ER,membrane-bounded vesicle,establishment of pro…	--	--
ENST00000617428	ENSG00000268861	CTD-2207O23.3	transcript	1.53035	0.0105251	7.18389	0.0171524	0.375638	PH domain-like||Zinc finger, C2H2||Pleckstrin homology domain||Dbl homology (DH) domain	GO:0044237,GO:0008152,GO:0071704,GO:0044238,GO:0044248,GO:0005488,GO:0006807,GO:0009056,GO:0034641,GO:0046483,GO:1901360,GO:0006139,GO:0009987,GO:0006725,GO:0034655,GO:1901575,GO:0046700,GO:0044270,GO:0019222,GO:0019439,GO:1901361,GO:0031323,GO:0080090,GO:0031329,GO:0009894,GO:0006796,GO:0006793,GO:0044763,GO:0008150,GO:0044699,GO:0035556,GO:0065009,GO:0003674,GO:0050790,GO:0009966,GO:0051171,GO:…	cellular metabolic process,metabolic process,organic substance metabolic process,primary metabolic process,cellular catabolic process,binding,nitrogen compound metabolic process,catabolic process,cellular nitrogen compound metabolic process,heterocycle metabolic process,organic cyclic compound metabolic process,nucleobase-containing compound metabolic process,cellular process,cellular aromatic co…	--	--
ENST00000452085	ENSG00000111817	DSE	transcript	1.16617	0.00843811	7.11064	0.0273126	0.406506	-||Chondroitin AC/alginate lyase||Heparinase II, N-terminal	GO:0044446,GO:0044422,GO:0005737,GO:0043229,GO:0043226,GO:0044444,GO:0044424,GO:0005622,GO:0043227,GO:0043231,GO:0044237,GO:0044260,GO:0043170,GO:0008152,GO:0071704,GO:0019538,GO:0044238,GO:0006807,GO:0009058,GO:1901576,GO:0044249,GO:0009987,GO:0044464,GO:0034645,GO:0031090,GO:0009059,GO:0005623,GO:0012505,GO:0005794,GO:0008150,GO:0000139,GO:0005783,GO:0003674,GO:0016020,GO:0044431,GO:0005575,GO:…	intracellular organelle part,organelle part,cytoplasm,intracellular organelle,organelle,cytoplasmic part,intracellular part,intracellular,membrane-bounded organelle,intracellular membrane-bounded organelle,cellular metabolic process,cellular macromolecule metabolic process,macromolecule metabolic process,metabolic process,organic substance metabolic process,protein metabolic process,primary metab…	--	--
ENST00000455270	ENSG00000163923	RPL39L	transcript	1.16573	0.0155743	6.22592	0.0420753	0.442824	Ribosomal protein L39e, conserved site||Ribosomal protein L39e domain||Ribosomal protein L39e	GO:0044446,GO:0044422,GO:0005737,GO:0043229,GO:0043226,GO:0044444,GO:0044424,GO:0005622,GO:0005829,GO:0030529,GO:0022626,GO:0044391,GO:0022625,GO:0032991,GO:0003735,GO:0044237,GO:0044260,GO:0006412,GO:0003723,GO:0044267,GO:0043170,GO:0008152,GO:0071704,GO:0005840,GO:0015934,GO:0044445,GO:0019538,GO:0044238,GO:0010467,GO:0043228,GO:0043232,GO:0005488,GO:0005198,GO:0009058,GO:1901576,GO:0044249,GO:…	intracellular organelle part,organelle part,cytoplasm,intracellular organelle,organelle,cytoplasmic part,intracellular part,intracellular,cytosol,ribonucleoprotein complex,cytosolic ribosome,ribosomal subunit,cytosolic large ribosomal subunit,macromolecular complex,structural constituent of ribosome,cellular metabolic process,cellular macromolecule metabolic process,translation,RNA binding,cellul…	--	--
ENST00000405878	ENSG00000196419	XRCC6	transcript	7.04596	0.130973	5.74945	0.00714377	0.312077	Ku70/Ku80, N-terminal alpha/beta||Ku70/Ku80 C-terminal arm||SAP domain||Ku70||SPOC-like, C-terminal domain||Ku70/Ku80 beta-barrel domain||Ku70, bridge and pillars domain||von Willebrand factor, type A	GO:0044446,GO:0044422,GO:0005737,GO:0043229,GO:0043226,GO:0044444,GO:0044424,GO:0005622,GO:0043227,GO:0005829,GO:0043231,GO:0005515,GO:0043233,GO:0044428,GO:0031974,GO:0031981,GO:0070013,GO:0016032,GO:0044764,GO:0044403,GO:0044419,GO:0032991,GO:0005654,GO:0044237,GO:0044260,GO:0043170,GO:0008152,GO:0071704,GO:0005634,GO:0044238,GO:0071840,GO:0010467,GO:0043228,GO:0043232,GO:0044085,GO:0005488,GO:…	intracellular organelle part,organelle part,cytoplasm,intracellular organelle,organelle,cytoplasmic part,intracellular part,intracellular,membrane-bounded organelle,cytosol,intracellular membrane-bounded organelle,protein binding,organelle lumen,nuclear part,membrane-enclosed lumen,nuclear lumen,intracellular organelle lumen,viral process,multi-organism cellular process,symbiosis, encompassing mu…	--	--
ENST00000525900	ENSG00000079459	FDFT1	transcript	42.2301	0.852231	5.63088	0.0156596	0.369111	Squalene/phytoene synthase||Farnesyl-diphosphate farnesyltransferase||Isoprenoid synthase domain||-||Squalene/phytoene synthase, conserved site	GO:0044446,GO:0044422,GO:0005737,GO:0043229,GO:0043226,GO:0044444,GO:0044424,GO:0005622,GO:0043227,GO:0043231,GO:0044237,GO:0008152,GO:0071704,GO:0044238,GO:1901360,GO:0009058,GO:1901576,GO:0044249,GO:0009987,GO:0044464,GO:0031090,GO:0005623,GO:0012505,GO:1901362,GO:0006796,GO:0006793,GO:0008150,GO:0006695,GO:0005783,GO:0003674,GO:0016020,GO:0042175,GO:0005789,GO:0016126,GO:0044432,GO:0005575,GO:…	intracellular organelle part,organelle part,cytoplasm,intracellular organelle,organelle,cytoplasmic part,intracellular part,intracellular,membrane-bounded organelle,intracellular membrane-bounded organelle,cellular metabolic process,metabolic process,organic substance metabolic process,primary metabolic process,organic cyclic compound metabolic process,biosynthetic process,organic substance biosy…	--	--
ENST00000617876	ENSG00000125814	NAPB	transcript	1.38821	0.0354849	5.28988	0.0285468	0.40778	NSF attachment protein||Tetratricopeptide-like helical domain	GO:0044446,GO:0044422,GO:0005737,GO:0043229,GO:0043226,GO:0070062,GO:0043230,GO:0065010,GO:0044444,GO:0044424,GO:0005622,GO:0043227,GO:0031988,GO:0031982,GO:0043231,GO:0005515,GO:0045184,GO:0046907,GO:0006886,GO:0015031,GO:0032991,GO:0044421,GO:0008104,GO:0033036,GO:0034613,GO:0070727,GO:0071840,GO:0051649,GO:0051641,GO:0044085,GO:0071702,GO:0005488,GO:0005576,GO:0016043,GO:0009987,GO:0044464,GO:…	intracellular organelle part,organelle part,cytoplasm,intracellular organelle,organelle,extracellular vesicular exosome,extracellular organelle,extracellular membrane-bounded organelle,cytoplasmic part,intracellular part,intracellular,membrane-bounded organelle,membrane-bounded vesicle,vesicle,intracellular membrane-bounded organelle,protein binding,establishment of protein localization,intracell…	--	--
ENST00000434425	ENSG00000133119	RFC3	transcript	1.15148	0.0759753	3.92181	0.0420626	0.442824	DNA polymerase III, clamp loader complex, gamma/delta/delta subunit, C-terminal||P-loop containing nucleoside triphosphate hydrolase||AAA+ ATPase domain	GO:0044446,GO:0044422,GO:0043229,GO:0043226,GO:0044424,GO:0005622,GO:0043227,GO:0043231,GO:0005515,GO:0043233,GO:0044428,GO:0031974,GO:0031981,GO:0070013,GO:0032991,GO:0005654,GO:0044237,GO:0044260,GO:0043170,GO:0008152,GO:0071704,GO:0005634,GO:0044238,GO:0071840,GO:0043228,GO:0043232,GO:0005488,GO:0006807,GO:0034641,GO:0046483,GO:1901360,GO:0006139,GO:0009058,GO:0090304,GO:0016043,GO:1901576,GO:…	intracellular organelle part,organelle part,intracellular organelle,organelle,intracellular part,intracellular,membrane-bounded organelle,intracellular membrane-bounded organelle,protein binding,organelle lumen,nuclear part,membrane-enclosed lumen,nuclear lumen,intracellular organelle lumen,macromolecular complex,nucleoplasm,cellular metabolic process,cellular macromolecule metabolic process,macr…	--	--
ENST00000615196	ENSG00000171130	ATP6V0E2	transcript	1.28985	0.0874472	3.88265	0.0156693	0.369111	ATPase, V0 complex, subunit e1/e2||ATPase, V0 complex, subunit e1/e2, metazoa	GO:0044446,GO:0044422,GO:0005737,GO:0043229,GO:0043226,GO:0044444,GO:0044424,GO:0005622,GO:0043227,GO:0031988,GO:0031982,GO:0043231,GO:0045184,GO:0015031,GO:0032991,GO:0044237,GO:0008152,GO:0008104,GO:0033036,GO:0071840,GO:0071702,GO:0044248,GO:0009056,GO:0016043,GO:0009987,GO:0044464,GO:0031090,GO:0005623,GO:0006914,GO:0019222,GO:0043234,GO:0006996,GO:0051234,GO:0051179,GO:0010506,GO:0031323,GO:…	intracellular organelle part,organelle part,cytoplasm,intracellular organelle,organelle,cytoplasmic part,intracellular part,intracellular,membrane-bounded organelle,membrane-bounded vesicle,vesicle,intracellular membrane-bounded organelle,establishment of protein localization,protein transport,macromolecular complex,cellular metabolic process,metabolic process,protein localization,macromolecule l…	--	--
ENST00000355972	ENSG00000101040	ZMYND8	transcript	1.09343	0.086896	3.65343	0.00753324	0.314129	Zinc finger, PHD-type, conserved site||Zinc finger, PHD-finger||Zinc finger, RING/FYVE/PHD-type||Zinc finger, PHD-type||Zinc finger, MYND-type||Protein of unknown function DUF3544||-||Zinc finger, FYVE/PHD-type||Bromodomain||PWWP domain	GO:0005737,GO:0043229,GO:0043226,GO:0044424,GO:0005622,GO:0043227,GO:0043231,GO:0005515,GO:0044237,GO:0044260,GO:0043170,GO:0008152,GO:0071704,GO:0005634,GO:0044238,GO:0071840,GO:0010467,GO:0044085,GO:0005488,GO:0006807,GO:0016070,GO:0034641,GO:0046483,GO:1901360,GO:0006139,GO:0009058,GO:0090304,GO:0016043,GO:1901576,GO:0044249,GO:0009987,GO:0006725,GO:0044464,GO:0048523,GO:0034645,GO:0048519,GO:…	cytoplasm,intracellular organelle,organelle,intracellular part,intracellular,membrane-bounded organelle,intracellular membrane-bounded organelle,protein binding,cellular metabolic process,cellular macromolecule metabolic process,macromolecule metabolic process,metabolic process,organic substance metabolic process,nucleus,primary metabolic process,cellular component organization or biogenesis,gene…	--	--
ENST00000279230	ENSG00000149782	PLCB3	transcript	2.43174	0.195693	3.63533	0.0210091	0.389253	1-phosphatidylinositol 4,5-bisphosphate phosphodiesterase beta-3||PH domain-like||Phosphatidylinositol-specific phospholipase C, X domain||Phosphoinositide-specific phospholipase C, EF-hand-like domain||Phospholipase C-beta, C-terminal domain||EF-hand domain pair||PLC-like phosphodiesterase, TIM beta/alpha-barrel domain||Phospholipase C, phosphatidylinositol-specific, Y domain||Phosphoinositide p…	GO:0044446,GO:0044422,GO:0005737,GO:0043229,GO:0005912,GO:0043226,GO:0070161,GO:0044444,GO:0044424,GO:0005622,GO:0043227,GO:0005829,GO:0043231,GO:0005515,GO:0043233,GO:0044428,GO:0031974,GO:0031981,GO:0070013,GO:0032991,GO:0005654,GO:0044237,GO:0008152,GO:0071704,GO:0005634,GO:0005913,GO:0044238,GO:0030054,GO:0005488,GO:0009056,GO:0005911,GO:0009987,GO:0044464,GO:1901575,GO:0005623,GO:0043234,GO:…	intracellular organelle part,organelle part,cytoplasm,intracellular organelle,adherens junction,organelle,anchoring junction,cytoplasmic part,intracellular part,intracellular,membrane-bounded organelle,cytosol,intracellular membrane-bounded organelle,protein binding,organelle lumen,nuclear part,membrane-enclosed lumen,nuclear lumen,intracellular organelle lumen,macromolecular complex,nucleoplasm,…	--	--
ENST00000394618	ENSG00000133317	LGALS12	transcript	2.02131	0.201199	3.3286	0.0325375	0.421514	Galectin-12||Galectin, carbohydrate recognition domain||Concanavalin A-like lectin/glucanase domain	GO:0005737,GO:0043229,GO:0043226,GO:0044444,GO:0044424,GO:0005622,GO:0043227,GO:0043231,GO:0008152,GO:0071704,GO:0005634,GO:0044238,GO:0005488,GO:0009056,GO:0009987,GO:0044464,GO:1901575,GO:0008219,GO:0016265,GO:0005623,GO:0019222,GO:0006915,GO:0012501,GO:0097190,GO:0080090,GO:0009894,GO:0044763,GO:0008150,GO:0044699,GO:0035556,GO:0050793,GO:0003674,GO:0048869,GO:0045595,GO:0032502,GO:0005575,GO:…	cytoplasm,intracellular organelle,organelle,cytoplasmic part,intracellular part,intracellular,membrane-bounded organelle,intracellular membrane-bounded organelle,metabolic process,organic substance metabolic process,nucleus,primary metabolic process,binding,catabolic process,cellular process,cell part,organic substance catabolic process,cell death,death,cell,regulation of metabolic process,apopto…	--	--
ENST00000504953	ENSG00000196104	SPOCK3	transcript	1.71447	0.198555	3.11016	0.0246274	0.398833	EF-hand domain pair||Thyroglobulin type-1||Kazal domain||SPARC/Testican, calcium-binding domain||-	GO:0044421,GO:0044237,GO:0044260,GO:0044267,GO:0043170,GO:0008152,GO:0071704,GO:0019538,GO:0044238,GO:0005488,GO:0006807,GO:0005576,GO:0009987,GO:0048523,GO:0048519,GO:0019222,GO:0051179,GO:0043412,GO:0006464,GO:0036211,GO:0044763,GO:0008150,GO:0044699,GO:0040012,GO:0018193,GO:0065009,GO:0003674,GO:0040011,GO:0051270,GO:0050790,GO:0051271,GO:2000146,GO:0005575,GO:2000145,GO:0018209,GO:0040013,GO:…	extracellular region part,cellular metabolic process,cellular macromolecule metabolic process,cellular protein metabolic process,macromolecule metabolic process,metabolic process,organic substance metabolic process,protein metabolic process,primary metabolic process,binding,nitrogen compound metabolic process,extracellular region,cellular process,negative regulation of cellular process,negative r…	--	--
ENST00000406106	ENSG00000115685	PPP1R7	transcript	6.99387	0.810868	3.10855	0.0255138	0.403819	Leucine-rich repeat||Leucine-rich repeat domain, L domain-like||Leucine-rich repeat, typical subtype||Anoctamin||U2A'/phosphoprotein 32 family A, C-terminal||Leucine rich repeat 4	GO:0005737,GO:0043229,GO:0043226,GO:0070062,GO:0043230,GO:0065010,GO:0044424,GO:0005622,GO:0043227,GO:0031988,GO:0031982,GO:0043231,GO:0044421,GO:0044237,GO:0044260,GO:0044267,GO:0043170,GO:0008152,GO:0071704,GO:0005634,GO:0019538,GO:0044238,GO:0043228,GO:0043232,GO:0005576,GO:0051246,GO:0032268,GO:0009987,GO:0044464,GO:0005623,GO:0019222,GO:0048522,GO:0009893,GO:0031323,GO:0048518,GO:0080090,GO:…	cytoplasm,intracellular organelle,organelle,extracellular vesicular exosome,extracellular organelle,extracellular membrane-bounded organelle,intracellular part,intracellular,membrane-bounded organelle,membrane-bounded vesicle,vesicle,intracellular membrane-bounded organelle,extracellular region part,cellular metabolic process,cellular macromolecule metabolic process,cellular protein metabolic pro…	--	--
ENST00000274853	ENSG00000146112	PPP1R18	transcript	2.83007	0.334392	3.08123	0.0104691	0.344905	Phostensin/Taperin N-terminal domain||Phostensin/Taperin||Phostensin/Taperin PP1-binding domain	GO:0005737,GO:0043229,GO:0043226,GO:0044424,GO:0005622,GO:0005515,GO:0043228,GO:0043232,GO:0005488,GO:0019899,GO:0044464,GO:0005623,GO:0003674,GO:0008092,GO:0005575,GO:0005856,GO:0003779,GO:0019902	cytoplasm,intracellular organelle,organelle,intracellular part,intracellular,protein binding,non-membrane-bounded organelle,intracellular non-membrane-bounded organelle,binding,enzyme binding,cell part,cell,molecular_function,cytoskeletal protein binding,cellular_component,cytoskeleton,actin binding,phosphatase binding	--	--
ENST00000422867	ENSG00000001630	CYP51A1	transcript	4.04706	0.478193	3.08121	0.0174968	0.375638	-||Cytochrome P450, conserved site||Cytochrome P450||Cytochrome P450, E-class, group IV	GO:0044446,GO:0044422,GO:0005737,GO:0043229,GO:0043226,GO:0044444,GO:0044424,GO:0005622,GO:0043227,GO:0043231,GO:0008152,GO:0071704,GO:0044238,GO:0005488,GO:1901360,GO:0009058,GO:1901576,GO:0044464,GO:0031090,GO:0005623,GO:0012505,GO:1901363,GO:1901362,GO:0097159,GO:0008150,GO:0006695,GO:0005783,GO:0003674,GO:0016020,GO:0042175,GO:0005789,GO:0016126,GO:0044432,GO:0005575,GO:0044710,GO:0008610,GO:…	intracellular organelle part,organelle part,cytoplasm,intracellular organelle,organelle,cytoplasmic part,intracellular part,intracellular,membrane-bounded organelle,intracellular membrane-bounded organelle,metabolic process,organic substance metabolic process,primary metabolic process,binding,organic cyclic compound metabolic process,biosynthetic process,organic substance biosynthetic process,cel…	--	--
ENST00000428286	ENSG00000106772	PRUNE2	transcript	1.516	0.179163	3.08093	0.0175936	0.375638	DHHA2 domain||Bcl2-/adenovirus E1B 19kDa-interacting protein 2||-||CRAL-TRIO lipid binding domain	GO:0005737,GO:0044424,GO:0005622,GO:0005488,GO:0009987,GO:0044464,GO:0008219,GO:0016265,GO:0005623,GO:0006915,GO:0012501,GO:0044763,GO:0008150,GO:0016818,GO:0016817,GO:0016462,GO:0044699,GO:0003674,GO:0016020,GO:0005575,GO:0003824,GO:0016787,GO:0043167,GO:0046872,GO:0043169,GO:0044425,GO:0016021,GO:0031224	cytoplasm,intracellular part,intracellular,binding,cellular process,cell part,cell death,death,cell,apoptotic process,programmed cell death,single-organism cellular process,biological_process,hydrolase activity, acting on acid anhydrides, in phosphorus-containing anhydrides,hydrolase activity, acting on acid anhydrides,pyrophosphatase activity,single-organism process,molecular_function,membrane,c…	--	--
ENST00000379097	ENSG00000076554	TPD52	transcript	2.43608	0.352462	2.78902	0.0193533	0.383651	Tumour protein D52||-	GO:0005737,GO:0043229,GO:0043226,GO:0044444,GO:0044424,GO:0005622,GO:0043227,GO:0043231,GO:0005515,GO:0005488,GO:0009987,GO:0044464,GO:0005623,GO:0051234,GO:0051179,GO:0006810,GO:0044765,GO:0044767,GO:0044763,GO:0008150,GO:0009653,GO:0044699,GO:0048856,GO:0005783,GO:0003674,GO:0048471,GO:0048869,GO:0032502,GO:0005575,GO:0030154,GO:0048731,GO:0048513,GO:0030183,GO:0046983,GO:0046982,GO:0007275,GO:…	cytoplasm,intracellular organelle,organelle,cytoplasmic part,intracellular part,intracellular,membrane-bounded organelle,intracellular membrane-bounded organelle,protein binding,binding,cellular process,cell part,cell,establishment of localization,localization,transport,single-organism transport,single-organism developmental process,single-organism cellular process,biological_process,anatomical s…	--	--
ENST00000508301	ENSG00000113141	IK	transcript	12.8451	2.12554	2.59532	0.0121418	0.355219	RED-like, N-terminal||-||Protein RED, C-terminal	GO:0044446,GO:0044422,GO:0043229,GO:0043226,GO:0044424,GO:0005622,GO:0043227,GO:0043231,GO:0043233,GO:0044428,GO:0031974,GO:0031981,GO:0070013,GO:0044421,GO:0005654,GO:0005634,GO:0043228,GO:0043232,GO:0005576,GO:0005730,GO:0009987,GO:0044464,GO:0005623,GO:0044763,GO:0008150,GO:0044699,GO:0005575,GO:0007154,GO:0050896,GO:0044700,GO:0023052,GO:0002376,GO:0005615,GO:0006955,GO:0007267	intracellular organelle part,organelle part,intracellular organelle,organelle,intracellular part,intracellular,membrane-bounded organelle,intracellular membrane-bounded organelle,organelle lumen,nuclear part,membrane-enclosed lumen,nuclear lumen,intracellular organelle lumen,extracellular region part,nucleoplasm,nucleus,non-membrane-bounded organelle,intracellular non-membrane-bounded organelle,e…	--	--
ENST00000619747	ENSG00000104341	LAPTM4B	transcript	4.92461	0.825279	2.57705	0.04437	0.447704	Lysosomal-associated transmembrane protein 4B||Lysosomal-associated transmembrane protein 4/5	GO:0044464,GO:0005623,GO:0012505,GO:0051234,GO:0051179,GO:0006810,GO:0008150,GO:0016020,GO:0005575,GO:0044425,GO:0016021,GO:0031224	cell part,cell,endomembrane system,establishment of localization,localization,transport,biological_process,membrane,cellular_component,membrane part,integral to membrane,intrinsic to membrane	--	--
ENST00000355477	ENSG00000188603	CLN3	transcript	1.83645	0.313839	2.54883	0.046142	0.452758	Batten's disease protein Cln3, subgroup||Batten's disease protein Cln3||Major facilitator superfamily domain||-	GO:0044446,GO:0044422,GO:0005737,GO:0043229,GO:0043226,GO:0044444,GO:0044424,GO:0005622,GO:0043227,GO:0031988,GO:0031982,GO:0043231,GO:0005515,GO:0046907,GO:0044237,GO:0044260,GO:0044267,GO:0043170,GO:0008152,GO:0071704,GO:0005634,GO:0019538,GO:0044238,GO:0071840,GO:0010467,GO:0051649,GO:0051641,GO:0009057,GO:0071702,GO:0044248,GO:0005488,GO:0006807,GO:0009056,GO:0034641,GO:0016043,GO:0051246,GO:…	intracellular organelle part,organelle part,cytoplasm,intracellular organelle,organelle,cytoplasmic part,intracellular part,intracellular,membrane-bounded organelle,membrane-bounded vesicle,vesicle,intracellular membrane-bounded organelle,protein binding,intracellular transport,cellular metabolic process,cellular macromolecule metabolic process,cellular protein metabolic process,macromolecule met…	--	--
ENST00000455600	ENSG00000198853	RUSC2	transcript	1.84314	0.319664	2.52754	0.0193033	0.383171	Variant SH3 domain||SH3 domain||RUN domain	GO:0005737,GO:0043229,GO:0043226,GO:0070062,GO:0043230,GO:0065010,GO:0044444,GO:0044424,GO:0005622,GO:0043227,GO:0031988,GO:0005829,GO:0031982,GO:0005515,GO:0044421,GO:0005488,GO:0005576,GO:0019899,GO:0044464,GO:0005623,GO:0031410,GO:0008150,GO:0003674,GO:0005575,GO:0017016,GO:0051020,GO:0031267,GO:0017137	cytoplasm,intracellular organelle,organelle,extracellular vesicular exosome,extracellular organelle,extracellular membrane-bounded organelle,cytoplasmic part,intracellular part,intracellular,membrane-bounded organelle,membrane-bounded vesicle,cytosol,vesicle,protein binding,extracellular region part,binding,extracellular region,enzyme binding,cell part,cell,cytoplasmic vesicle,biological_process,…	--	--
ENST00000552002	ENSG00000258289	CHURC1	transcript	3.37474	0.629677	2.42209	0.0080872	0.328926	Transcription activator, Churchill	GO:0044237,GO:0044260,GO:0043170,GO:0008152,GO:0071704,GO:0044238,GO:0010467,GO:0005488,GO:0006807,GO:0016070,GO:0034641,GO:0046483,GO:1901360,GO:0006139,GO:0009058,GO:0090304,GO:1901576,GO:0044249,GO:0009987,GO:0006725,GO:0034645,GO:0009059,GO:0019222,GO:0048522,GO:0009893,GO:0031323,GO:0048518,GO:0044271,GO:0080090,GO:1901362,GO:0060255,GO:0010604,GO:0032774,GO:0034654,GO:0018130,GO:0019438,GO:…	cellular metabolic process,cellular macromolecule metabolic process,macromolecule metabolic process,metabolic process,organic substance metabolic process,primary metabolic process,gene expression,binding,nitrogen compound metabolic process,RNA metabolic process,cellular nitrogen compound metabolic process,heterocycle metabolic process,organic cyclic compound metabolic process,nucleobase-containin…	--	--
ENST00000392727	ENSG00000110921	MVK	transcript	6.49601	1.25662	2.37001	0.0192969	0.383171	Ribosomal protein S5 domain 2-type fold, subgroup||GHMP kinase, C-terminal domain||Ribosomal protein S5 domain 2-type fold||Mevalonate/galactokinase||GHMP kinase N-terminal domain||Mevalonate kinase||GHMP kinase, ATP-binding, conserved site	GO:0005737,GO:0043229,GO:0043226,GO:0070062,GO:0043230,GO:0065010,GO:0044444,GO:0044424,GO:0005622,GO:0043227,GO:0031988,GO:0005829,GO:0031982,GO:0043231,GO:0044421,GO:0044237,GO:0008152,GO:0071704,GO:0044238,GO:0005488,GO:0005576,GO:1901360,GO:0009058,GO:1901576,GO:0044249,GO:0009987,GO:0044464,GO:0048519,GO:0005623,GO:1901363,GO:0000166,GO:1901265,GO:1901362,GO:0036094,GO:0097159,GO:0006796,GO:…	cytoplasm,intracellular organelle,organelle,extracellular vesicular exosome,extracellular organelle,extracellular membrane-bounded organelle,cytoplasmic part,intracellular part,intracellular,membrane-bounded organelle,membrane-bounded vesicle,cytosol,vesicle,intracellular membrane-bounded organelle,extracellular region part,cellular metabolic process,metabolic process,organic substance metabolic …	--	--
ENST00000302118	ENSG00000169174	PCSK9	transcript	2.996	0.595975	2.32971	0.0165325	0.374618	Proteinase inhibitor, propeptide||Peptidase S8, subtilisin-related||Peptidase S8 propeptide/proteinase inhibitor I9||Peptidase S8/S53 domain	GO:0005737,GO:0043229,GO:0043226,GO:0044444,GO:0044424,GO:0005622,GO:0043227,GO:0031988,GO:0031982,GO:0043231,GO:0005515,GO:0046907,GO:0044421,GO:0044237,GO:0044260,GO:0044267,GO:0043170,GO:0008152,GO:0071704,GO:0019538,GO:0044238,GO:0071840,GO:0010467,GO:0044265,GO:0051649,GO:0051641,GO:0009057,GO:0044248,GO:0005488,GO:0009056,GO:0005576,GO:1901360,GO:0016043,GO:0051246,GO:0032268,GO:0009987,GO:…	cytoplasm,intracellular organelle,organelle,cytoplasmic part,intracellular part,intracellular,membrane-bounded organelle,membrane-bounded vesicle,vesicle,intracellular membrane-bounded organelle,protein binding,intracellular transport,extracellular region part,cellular metabolic process,cellular macromolecule metabolic process,cellular protein metabolic process,macromolecule metabolic process,met…	--	--
ENST00000449503	ENSG00000163681	SLMAP	transcript	1.96191	0.393962	2.31613	0.0303786	0.414958	Sarcolemmal membrane-associated protein||-||Forkhead-associated (FHA) domain||SMAD/FHA domain	GO:0044446,GO:0044422,GO:0005737,GO:0043229,GO:0043226,GO:0044444,GO:0044424,GO:0005622,GO:0043227,GO:0043231,GO:0043228,GO:0043232,GO:0044464,GO:0005623,GO:0008150,GO:0044699,GO:0005783,GO:0016020,GO:0005575,GO:0005856,GO:0005790,GO:0015630,GO:0044430,GO:0003012,GO:0005815,GO:0042383,GO:0006936,GO:0044707,GO:0032501,GO:0071944,GO:0005886,GO:0003008,GO:0044425,GO:0044459,GO:0016021,GO:0031224,GO:…	intracellular organelle part,organelle part,cytoplasm,intracellular organelle,organelle,cytoplasmic part,intracellular part,intracellular,membrane-bounded organelle,intracellular membrane-bounded organelle,non-membrane-bounded organelle,intracellular non-membrane-bounded organelle,cell part,cell,biological_process,single-organism process,endoplasmic reticulum,membrane,cellular_component,cytoskele…	--	--
ENST00000341756	ENSG00000060762	MPC1	transcript	7.92245	1.6527	2.26112	2.89852e-05	0.150051	Mitochondrial pyruvate carrier	GO:0044446,GO:0044422,GO:0005737,GO:0043229,GO:0043226,GO:0044444,GO:0044424,GO:0005622,GO:0043227,GO:0043231,GO:0046907,GO:0051649,GO:0051641,GO:0071702,GO:0009987,GO:0044464,GO:0031090,GO:0005623,GO:0051234,GO:0051179,GO:0006810,GO:0044765,GO:0044763,GO:0008150,GO:0044699,GO:0003674,GO:0016020,GO:0005575,GO:0005739,GO:0006839,GO:0019866,GO:0031967,GO:0031975,GO:0005743,GO:0050833,GO:0031966,GO:…	intracellular organelle part,organelle part,cytoplasm,intracellular organelle,organelle,cytoplasmic part,intracellular part,intracellular,membrane-bounded organelle,intracellular membrane-bounded organelle,intracellular transport,establishment of localization in cell,cellular localization,organic substance transport,cellular process,cell part,organelle membrane,cell,establishment of localization,…	--	--
ENST00000569437	ENSG00000140474	ULK3	transcript	2.0309	0.439213	2.20913	0.0406517	0.441857	Protein kinase, ATP binding site||-||Protein kinase domain||Serine/threonine-protein kinase, active site||Protein kinase-like domain||MIT	GO:0005737,GO:0044444,GO:0044424,GO:0005622,GO:0005515,GO:0044237,GO:0044260,GO:0044267,GO:0043170,GO:0008152,GO:0071704,GO:0019538,GO:0044238,GO:0044248,GO:0005488,GO:0009056,GO:0009987,GO:0044464,GO:0048523,GO:0048519,GO:0005623,GO:0006914,GO:0048522,GO:0048518,GO:1901363,GO:0043412,GO:0000166,GO:1901265,GO:0033554,GO:0006464,GO:0036211,GO:0036094,GO:0097159,GO:0044767,GO:0006796,GO:0006793,GO:…	cytoplasm,cytoplasmic part,intracellular part,intracellular,protein binding,cellular metabolic process,cellular macromolecule metabolic process,cellular protein metabolic process,macromolecule metabolic process,metabolic process,organic substance metabolic process,protein metabolic process,primary metabolic process,cellular catabolic process,binding,catabolic process,cellular process,cell part,ne…	--	--
ENST00000404648	ENSG00000171557	FGG	transcript	33.3022	7.26245	2.19709	0.0299208	0.414511	Fibrinogen, conserved site||Fibrinogen, alpha/beta/gamma chain, C-terminal globular, subdomain 1||Fibrinogen, alpha/beta/gamma chain, C-terminal globular domain||Fibrinogen, alpha/beta/gamma chain, coiled coil domain||Fibrinogen, alpha/beta/gamma chain, C-terminal globular, subdomain 2	GO:0044446,GO:0044422,GO:0005737,GO:0043229,GO:0043226,GO:0070062,GO:0043230,GO:0065010,GO:0044444,GO:0044424,GO:0005622,GO:0043227,GO:0031988,GO:0031982,GO:0043231,GO:0005515,GO:0043233,GO:0031974,GO:0045184,GO:0015031,GO:0032991,GO:0044421,GO:0043170,GO:0008152,GO:0071704,GO:0008104,GO:0033036,GO:0019538,GO:0044238,GO:0071840,GO:0010467,GO:0051649,GO:0051641,GO:0044085,GO:0071702,GO:0005488,GO:…	intracellular organelle part,organelle part,cytoplasm,intracellular organelle,organelle,extracellular vesicular exosome,extracellular organelle,extracellular membrane-bounded organelle,cytoplasmic part,intracellular part,intracellular,membrane-bounded organelle,membrane-bounded vesicle,vesicle,intracellular membrane-bounded organelle,protein binding,organelle lumen,membrane-enclosed lumen,establi…	--	--
ENST00000323030	ENSG00000140274	DUOXA2	transcript	5.0817	1.13726	2.15975	0.0133008	0.359471	Dual oxidase maturation factor	GO:0044446,GO:0044422,GO:0005737,GO:0043229,GO:0043226,GO:0044444,GO:0044424,GO:0005622,GO:0043227,GO:0043231,GO:0045184,GO:0015031,GO:0044237,GO:0008152,GO:0071704,GO:0008104,GO:0033036,GO:0044238,GO:0071702,GO:0006807,GO:0034641,GO:1901360,GO:0009987,GO:0006725,GO:0044464,GO:0031090,GO:0005623,GO:0019222,GO:0012505,GO:0051234,GO:0051179,GO:0031323,GO:0006810,GO:0080090,GO:0008150,GO:0005783,GO:…	intracellular organelle part,organelle part,cytoplasm,intracellular organelle,organelle,cytoplasmic part,intracellular part,intracellular,membrane-bounded organelle,intracellular membrane-bounded organelle,establishment of protein localization,protein transport,cellular metabolic process,metabolic process,organic substance metabolic process,protein localization,macromolecule localization,primary …	--	--
ENST00000394718	ENSG00000179841	AKAP5	transcript	2.39365	0.561039	2.09304	0.0237586	0.396979	Protein kinase A anchoring, WSK motif	GO:0005737,GO:0044444,GO:0044424,GO:0005622,GO:0005829,GO:0005515,GO:0045184,GO:0046907,GO:0006886,GO:0015031,GO:0044237,GO:0008152,GO:0071704,GO:0008104,GO:0033036,GO:0006605,GO:0034613,GO:0070727,GO:0044238,GO:0051649,GO:0051641,GO:0071702,GO:0005488,GO:0006807,GO:0034641,GO:0019899,GO:0046483,GO:1901360,GO:0006139,GO:0009058,GO:1901576,GO:0044249,GO:0009987,GO:0006725,GO:0044464,GO:0005623,GO:…	cytoplasm,cytoplasmic part,intracellular part,intracellular,cytosol,protein binding,establishment of protein localization,intracellular transport,intracellular protein transport,protein transport,cellular metabolic process,metabolic process,organic substance metabolic process,protein localization,macromolecule localization,protein targeting,cellular protein localization,cellular macromolecule loc…	--	--
ENST00000574367	ENSG00000185722	ANKFY1	transcript	2.89563	0.685722	2.07818	0.00460148	0.301688	Ankyrin repeat||Zinc finger, RING/FYVE/PHD-type||Ankyrin repeat-containing domain||-||SKP1/BTB/POZ domain||BTB/POZ domain||Zinc finger, FYVE-related||Zinc finger, FYVE/PHD-type||FYVE zinc finger	GO:0044446,GO:0044422,GO:0005737,GO:0043229,GO:0043226,GO:0070062,GO:0043230,GO:0065010,GO:0044444,GO:0044424,GO:0005622,GO:0043227,GO:0031988,GO:0005829,GO:0031982,GO:0043231,GO:0005515,GO:0016482,GO:0046907,GO:0032991,GO:0044421,GO:0071840,GO:0051649,GO:0051641,GO:0005488,GO:0005576,GO:0019899,GO:0016043,GO:0009987,GO:0044464,GO:0031090,GO:0005623,GO:0043234,GO:0006996,GO:0012505,GO:0051234,GO:…	intracellular organelle part,organelle part,cytoplasm,intracellular organelle,organelle,extracellular vesicular exosome,extracellular organelle,extracellular membrane-bounded organelle,cytoplasmic part,intracellular part,intracellular,membrane-bounded organelle,membrane-bounded vesicle,cytosol,vesicle,intracellular membrane-bounded organelle,protein binding,cytoplasmic transport,intracellular tra…	--	--
ENST00000532634	ENSG00000137216	TMEM63B	transcript	2.02552	0.481969	2.07128	0.0332186	0.421514	Calcium-dependent channel, 7TM region, putative phosphate||-||10TM putative phosphate transporter, cytosolic domain||Nucleotide-binding alpha-beta plait domain||Calcium permeable stress-gated cation channel 1, N-terminal transmembrane domain	GO:0043229,GO:0043226,GO:0044424,GO:0005622,GO:0043228,GO:0043232,GO:0005488,GO:0044464,GO:0005623,GO:0051234,GO:0051179,GO:0006810,GO:1901363,GO:0000166,GO:1901265,GO:0036094,GO:0044765,GO:0097159,GO:0008150,GO:0015629,GO:0044699,GO:0003674,GO:0016020,GO:0005575,GO:0005856,GO:0071944,GO:0005886,GO:0006811,GO:0044425,GO:0016021,GO:0031224	intracellular organelle,organelle,intracellular part,intracellular,non-membrane-bounded organelle,intracellular non-membrane-bounded organelle,binding,cell part,cell,establishment of localization,localization,transport,heterocyclic compound binding,nucleotide binding,nucleoside phosphate binding,small molecule binding,single-organism transport,organic cyclic compound binding,biological_process,ac…	--	--
ENST00000394976	ENSG00000181904	C5orf24	transcript	3.04063	0.723826	2.07065	0.0288409	0.409853	-	--	--	--	--
ENST00000336098	ENSG00000171557	FGG	transcript	50.9055	12.2769	2.05188	0.00836017	0.332968	Fibrinogen, conserved site||Fibrinogen, alpha/beta/gamma chain, C-terminal globular, subdomain 1||Fibrinogen, alpha/beta/gamma chain, C-terminal globular domain||Fibrinogen, alpha/beta/gamma chain, coiled coil domain||Fibrinogen, alpha/beta/gamma chain, C-terminal globular, subdomain 2	GO:0044446,GO:0044422,GO:0005737,GO:0043229,GO:0043226,GO:0070062,GO:0043230,GO:0065010,GO:0044444,GO:0044424,GO:0005622,GO:0043227,GO:0031988,GO:0031982,GO:0043231,GO:0005515,GO:0043233,GO:0031974,GO:0045184,GO:0015031,GO:0032991,GO:0044421,GO:0043170,GO:0008152,GO:0071704,GO:0008104,GO:0033036,GO:0019538,GO:0044238,GO:0071840,GO:0010467,GO:0051649,GO:0051641,GO:0044085,GO:0071702,GO:0005488,GO:…	intracellular organelle part,organelle part,cytoplasm,intracellular organelle,organelle,extracellular vesicular exosome,extracellular organelle,extracellular membrane-bounded organelle,cytoplasmic part,intracellular part,intracellular,membrane-bounded organelle,membrane-bounded vesicle,vesicle,intracellular membrane-bounded organelle,protein binding,organelle lumen,membrane-enclosed lumen,establi…	--	--
ENST00000523344	ENSG00000102225	CDK16	transcript	13.6284	3.30158	2.04538	0.0328057	0.421514	Protein kinase, ATP binding site||-||Protein kinase domain||Serine/threonine-protein kinase, active site||Protein kinase-like domain	GO:0005737,GO:0043229,GO:0043226,GO:0044444,GO:0044424,GO:0005622,GO:0043227,GO:0031988,GO:0031982,GO:0043231,GO:0005515,GO:0044237,GO:0044260,GO:0044267,GO:0043170,GO:0008152,GO:0071704,GO:0019538,GO:0044238,GO:0030054,GO:0071840,GO:0051649,GO:0043228,GO:0043232,GO:0051641,GO:0071702,GO:0005488,GO:0016043,GO:0009987,GO:0044464,GO:0005623,GO:0051234,GO:0051179,GO:0006810,GO:1901363,GO:0043412,GO:…	cytoplasm,intracellular organelle,organelle,cytoplasmic part,intracellular part,intracellular,membrane-bounded organelle,membrane-bounded vesicle,vesicle,intracellular membrane-bounded organelle,protein binding,cellular metabolic process,cellular macromolecule metabolic process,cellular protein metabolic process,macromolecule metabolic process,metabolic process,organic substance metabolic process…	--	--
ENST00000534903	ENSG00000169246	NPIPB3	transcript	1.52968	0.377315	2.01939	0.0128964	0.356722	Nuclear pore complex interacting protein	GO:0008150,GO:0003674,GO:0016020,GO:0005575,GO:0044425,GO:0016021,GO:0031224	biological_process,molecular_function,membrane,cellular_component,membrane part,integral to membrane,intrinsic to membrane	--	--
ENST00000345146	ENSG00000138413	IDH1	transcript	32.806	8.86827	1.88724	0.007217	0.312554	Isopropylmalate dehydrogenase-like domain||Isocitrate dehydrogenase NADP-dependent||Isocitrate/isopropylmalate dehydrogenase, conserved site	GO:0044446,GO:0044422,GO:0005737,GO:0043229,GO:0005912,GO:0043226,GO:0070062,GO:0043230,GO:0065010,GO:0070161,GO:0044444,GO:0044424,GO:0005622,GO:0043227,GO:0031988,GO:0005829,GO:0031982,GO:0043231,GO:0005515,GO:0043233,GO:0031974,GO:0070013,GO:0044421,GO:0044237,GO:0008152,GO:0071704,GO:0005913,GO:0044238,GO:0030054,GO:0044248,GO:0005488,GO:0006807,GO:0009056,GO:0005576,GO:0034641,GO:0005911,GO:…	intracellular organelle part,organelle part,cytoplasm,intracellular organelle,adherens junction,organelle,extracellular vesicular exosome,extracellular organelle,extracellular membrane-bounded organelle,anchoring junction,cytoplasmic part,intracellular part,intracellular,membrane-bounded organelle,membrane-bounded vesicle,cytosol,vesicle,intracellular membrane-bounded organelle,protein binding,or…	--	--
ENST00000442173	ENSG00000088387	DOCK9	transcript	1.36388	0.373502	1.86853	0.0244213	0.398833	PH domain-like||DHR-1 domain||Dedicator of cytokinesis C/D, N-terminal||Dedicator of cytokinesis, C-terminal||Pleckstrin homology domain||Dedicator of cytokinesis||Armadillo-like helical||-||Armadillo-type fold||Dedicator of cytokinesis 9||DHR-2 domain	GO:0005737,GO:0005912,GO:0070161,GO:0044444,GO:0044424,GO:0005622,GO:0005829,GO:0044237,GO:0008152,GO:0071704,GO:0005913,GO:0044238,GO:0030054,GO:0071702,GO:0044248,GO:0006807,GO:0009056,GO:0034641,GO:0005911,GO:0046483,GO:1901360,GO:0006139,GO:0009987,GO:0006725,GO:0044464,GO:0034655,GO:1901575,GO:0005623,GO:0046700,GO:0044270,GO:0019222,GO:0019439,GO:0012505,GO:1901361,GO:0051234,GO:0051179,GO:…	cytoplasm,adherens junction,anchoring junction,cytoplasmic part,intracellular part,intracellular,cytosol,cellular metabolic process,metabolic process,organic substance metabolic process,cell-cell adherens junction,primary metabolic process,cell junction,organic substance transport,cellular catabolic process,nitrogen compound metabolic process,catabolic process,cellular nitrogen compound metabolic…	--	--
ENST00000396563	ENSG00000185404	SP140L	transcript	2.19417	0.605063	1.85852	0.0199234	0.387215	Bromodomain||Zinc finger, FYVE/PHD-type||Homogeneously-staining region||Zinc finger, PHD-type||SAND domain-like||Zinc finger, PHD-finger||Zinc finger, RING/FYVE/PHD-type||Zinc finger, PHD-type, conserved site||SAND domain	GO:0043229,GO:0043226,GO:0044424,GO:0005622,GO:0043227,GO:0043231,GO:0005634,GO:0005488,GO:0044464,GO:0005623,GO:1901363,GO:0097159,GO:0003674,GO:0003676,GO:0005575,GO:0008270,GO:0046914,GO:0043167,GO:0046872,GO:0043169,GO:0003677	intracellular organelle,organelle,intracellular part,intracellular,membrane-bounded organelle,intracellular membrane-bounded organelle,nucleus,binding,cell part,cell,heterocyclic compound binding,organic cyclic compound binding,molecular_function,nucleic acid binding,cellular_component,zinc ion binding,transition metal ion binding,ion binding,metal ion binding,cation binding,DNA binding	--	--
ENST00000336714	ENSG00000101310	SEC23B	transcript	4.14571	1.1915	1.79884	0.0182038	0.375638	Sec23/Sec24, trunk domain||Sec23/Sec24 beta-sandwich||Zinc finger, Sec23/Sec24-type||von Willebrand factor, type A||ADF-H/Gelsolin-like domain||Gelsolin-like domain||Sec23/Sec24, helical domain	GO:0044446,GO:0044422,GO:0005737,GO:0043229,GO:0043226,GO:0044444,GO:0044424,GO:0005622,GO:0043227,GO:0031988,GO:0031982,GO:0043231,GO:0005515,GO:0016482,GO:0045184,GO:0046907,GO:0006886,GO:0015031,GO:0032991,GO:0008104,GO:0033036,GO:0034613,GO:0070727,GO:0051649,GO:0051641,GO:0071702,GO:0005488,GO:0009987,GO:0044464,GO:0031090,GO:0005623,GO:0043234,GO:0012505,GO:0051234,GO:0051179,GO:0006810,GO:…	intracellular organelle part,organelle part,cytoplasm,intracellular organelle,organelle,cytoplasmic part,intracellular part,intracellular,membrane-bounded organelle,membrane-bounded vesicle,vesicle,intracellular membrane-bounded organelle,protein binding,cytoplasmic transport,establishment of protein localization,intracellular transport,intracellular protein transport,protein transport,macromolec…	--	--
ENST00000383778	ENSG00000169814	BTD	transcript	2.08025	0.61324	1.76224	0.00419902	0.301385	Carbon-nitrogen hydrolase||-||Biotinidase, eukaryotic	GO:0044446,GO:0044422,GO:0005737,GO:0043229,GO:0043226,GO:0070062,GO:0043230,GO:0065010,GO:0044444,GO:0044424,GO:0005622,GO:0043227,GO:0031988,GO:0031982,GO:0043231,GO:0043233,GO:0031974,GO:0070013,GO:0044421,GO:0044237,GO:0008152,GO:0071704,GO:0006807,GO:0005576,GO:0034641,GO:0046483,GO:1901360,GO:0009987,GO:0044464,GO:0005623,GO:0008150,GO:0044699,GO:0048856,GO:0003674,GO:0032502,GO:0005575,GO:…	intracellular organelle part,organelle part,cytoplasm,intracellular organelle,organelle,extracellular vesicular exosome,extracellular organelle,extracellular membrane-bounded organelle,cytoplasmic part,intracellular part,intracellular,membrane-bounded organelle,membrane-bounded vesicle,vesicle,intracellular membrane-bounded organelle,organelle lumen,membrane-enclosed lumen,intracellular organelle…	--	--
ENST00000359429	ENSG00000197713	RPE	transcript	3.56895	1.05609	1.75677	0.017989	0.375638	Ribulose-phosphate 3-epimerase||Aldolase-type TIM barrel||Ribulose-phosphate 3-epimerase-like||Ribulose-phosphate binding barrel	GO:0005737,GO:0043226,GO:0070062,GO:0043230,GO:0065010,GO:0044444,GO:0044424,GO:0005622,GO:0043227,GO:0031988,GO:0005829,GO:0031982,GO:0005515,GO:0044421,GO:0044237,GO:0008152,GO:0071704,GO:0044238,GO:0005488,GO:0006807,GO:0009056,GO:0005576,GO:0034641,GO:0046483,GO:1901360,GO:0006139,GO:0009987,GO:0006725,GO:0044464,GO:1901575,GO:0005623,GO:0006796,GO:0006793,GO:0008150,GO:0003674,GO:0044262,GO:…	cytoplasm,organelle,extracellular vesicular exosome,extracellular organelle,extracellular membrane-bounded organelle,cytoplasmic part,intracellular part,intracellular,membrane-bounded organelle,membrane-bounded vesicle,cytosol,vesicle,protein binding,extracellular region part,cellular metabolic process,metabolic process,organic substance metabolic process,primary metabolic process,binding,nitroge…	--	--
ENST00000295962	ENSG00000163686	ABHD6	transcript	2.96241	0.88308	1.74615	0.0427504	0.445246	Epoxide hydrolase-like||-||Alpha/Beta hydrolase fold||Alpha/beta hydrolase fold-1	GO:0005737,GO:0043229,GO:0043226,GO:0070062,GO:0043230,GO:0065010,GO:0044444,GO:0044424,GO:0005622,GO:0043227,GO:0031988,GO:0031982,GO:0043231,GO:0032991,GO:0044421,GO:0044237,GO:0008152,GO:0071704,GO:0044238,GO:0044248,GO:0009056,GO:0005576,GO:0009058,GO:1901576,GO:0009987,GO:0044464,GO:1901575,GO:0048523,GO:0048519,GO:0005623,GO:0019222,GO:0043234,GO:0009893,GO:0051179,GO:0048518,GO:0080090,GO:…	cytoplasm,intracellular organelle,organelle,extracellular vesicular exosome,extracellular organelle,extracellular membrane-bounded organelle,cytoplasmic part,intracellular part,intracellular,membrane-bounded organelle,membrane-bounded vesicle,vesicle,intracellular membrane-bounded organelle,macromolecular complex,extracellular region part,cellular metabolic process,metabolic process,organic subst…	--	--
ENST00000331889	ENSG00000182973	CNOT10	transcript	3.05079	0.922788	1.72511	0.0296831	0.414511	Tetratricopeptide-like helical domain||Tetratricopeptide repeat	GO:0005737,GO:0043229,GO:0043226,GO:0044444,GO:0044424,GO:0005622,GO:0043227,GO:0005829,GO:0043231,GO:0006402,GO:0016071,GO:0000956,GO:0006401,GO:0006396,GO:0032991,GO:0044237,GO:0044260,GO:0006412,GO:0044267,GO:0043170,GO:0008152,GO:0071704,GO:0005634,GO:0019538,GO:0044238,GO:0010467,GO:0044265,GO:0009057,GO:0044248,GO:0006807,GO:0009056,GO:0016070,GO:0034641,GO:0046483,GO:1901360,GO:0006139,GO:…	cytoplasm,intracellular organelle,organelle,cytoplasmic part,intracellular part,intracellular,membrane-bounded organelle,cytosol,intracellular membrane-bounded organelle,mRNA catabolic process,mRNA metabolic process,nuclear-transcribed mRNA catabolic process,RNA catabolic process,RNA processing,macromolecular complex,cellular metabolic process,cellular macromolecule metabolic process,translation,…	--	--
ENST00000540857	ENSG00000168004	HRASLS5	transcript	3.76886	1.16518	1.69358	0.0344761	0.425907	LRAT-like domain||-	GO:0044237,GO:0008152,GO:0071704,GO:0044238,GO:0006807,GO:0034641,GO:0009987,GO:0006796,GO:0006793,GO:0008150,GO:0003674,GO:0044710,GO:1901564,GO:0006644,GO:0019637,GO:0003824,GO:0043603,GO:0006629,GO:0044255,GO:0070292,GO:0016740,GO:0016410,GO:0016747,GO:0006650,GO:0046486,GO:0016746,GO:0046337	cellular metabolic process,metabolic process,organic substance metabolic process,primary metabolic process,nitrogen compound metabolic process,cellular nitrogen compound metabolic process,cellular process,phosphate-containing compound metabolic process,phosphorus metabolic process,biological_process,molecular_function,single-organism metabolic process,organonitrogen compound metabolic process,pho…	--	--
ENST00000409411	ENSG00000138078	PREPL	transcript	3.76256	1.16762	1.68814	0.0450349	0.449584	Peptidase S9, prolyl oligopeptidase, catalytic domain||Peptidase S9A, N-terminal domain||Peptidase S9A, prolyl oligopeptidase||Alpha/Beta hydrolase fold	GO:0005737,GO:0043229,GO:0043226,GO:0044444,GO:0044424,GO:0005622,GO:0043227,GO:0005829,GO:0043231,GO:0043170,GO:0008152,GO:0071704,GO:0019538,GO:0044238,GO:0043228,GO:0043232,GO:0044464,GO:0005623,GO:0005794,GO:0008150,GO:0003674,GO:0005575,GO:0005856,GO:0006508,GO:0070008,GO:0003824,GO:0016787,GO:0004175,GO:0008233,GO:0070011,GO:0008238,GO:0008236,GO:0017171,GO:0004252	cytoplasm,intracellular organelle,organelle,cytoplasmic part,intracellular part,intracellular,membrane-bounded organelle,cytosol,intracellular membrane-bounded organelle,macromolecule metabolic process,metabolic process,organic substance metabolic process,protein metabolic process,primary metabolic process,non-membrane-bounded organelle,intracellular non-membrane-bounded organelle,cell part,cell,…	--	--
ENST00000369981	ENSG00000196586	MYO6	transcript	2.59865	0.821913	1.66071	0.0334205	0.421921	-||Myosin head, motor domain||Myosin VI, cargo binding domain||P-loop containing nucleoside triphosphate hydrolase	GO:0044446,GO:0044422,GO:0005737,GO:0043229,GO:0005912,GO:0043226,GO:0070062,GO:0043230,GO:0065010,GO:0070161,GO:0044444,GO:0044424,GO:0005622,GO:0043227,GO:0031988,GO:0005829,GO:0031982,GO:0043231,GO:0005515,GO:0043233,GO:0044428,GO:0031974,GO:0031981,GO:0070013,GO:0045184,GO:0046907,GO:0006886,GO:0015031,GO:0032991,GO:0044421,GO:0005654,GO:0044237,GO:0044260,GO:0043170,GO:0008152,GO:0071704,GO:…	intracellular organelle part,organelle part,cytoplasm,intracellular organelle,adherens junction,organelle,extracellular vesicular exosome,extracellular organelle,extracellular membrane-bounded organelle,anchoring junction,cytoplasmic part,intracellular part,intracellular,membrane-bounded organelle,membrane-bounded vesicle,cytosol,vesicle,intracellular membrane-bounded organelle,protein binding,or…	--	--
ENST00000456640	ENSG00000009950	MLXIPL	transcript	2.7121	0.862169	1.65337	0.017736	0.375638	-||Myc-type, basic helix-loop-helix (bHLH) domain	GO:0044446,GO:0044422,GO:0005737,GO:0043229,GO:0043226,GO:0044444,GO:0044424,GO:0005622,GO:0043227,GO:0005829,GO:0043231,GO:0005515,GO:0043233,GO:0044428,GO:0031974,GO:0031981,GO:0070013,GO:0032991,GO:0005654,GO:0044237,GO:0044260,GO:0044267,GO:0043170,GO:0008152,GO:0071704,GO:0005634,GO:0019538,GO:0044238,GO:0010467,GO:0044248,GO:0005488,GO:0006807,GO:0009056,GO:0016070,GO:0034641,GO:0046483,GO:…	intracellular organelle part,organelle part,cytoplasm,intracellular organelle,organelle,cytoplasmic part,intracellular part,intracellular,membrane-bounded organelle,cytosol,intracellular membrane-bounded organelle,protein binding,organelle lumen,nuclear part,membrane-enclosed lumen,nuclear lumen,intracellular organelle lumen,macromolecular complex,nucleoplasm,cellular metabolic process,cellular m…	--	--
ENST00000535621	ENSG00000179889	PDXDC1	transcript	1.09607	0.350111	1.64645	0.0486539	0.45991	Pyridoxal phosphate-dependent transferase||-||Pyridoxal phosphate-dependent transferase, major region, subdomain 2||Pyridoxal phosphate-dependent decarboxylase||Pyridoxal phosphate-dependent transferase, major region, subdomain 1	GO:0005737,GO:0043229,GO:0005912,GO:0043226,GO:0070161,GO:0044444,GO:0044424,GO:0005622,GO:0043227,GO:0043231,GO:0044237,GO:0008152,GO:0071704,GO:0005913,GO:0030054,GO:0005488,GO:0005911,GO:0009987,GO:0044464,GO:0005623,GO:0005794,GO:0008150,GO:0003674,GO:0005575,GO:0044710,GO:0003824,GO:0043168,GO:0044281,GO:0016831,GO:0016830,GO:0043167,GO:0043436,GO:0006082,GO:0016829,GO:0019752,GO:0048037,GO:…	cytoplasm,intracellular organelle,adherens junction,organelle,anchoring junction,cytoplasmic part,intracellular part,intracellular,membrane-bounded organelle,intracellular membrane-bounded organelle,cellular metabolic process,metabolic process,organic substance metabolic process,cell-cell adherens junction,cell junction,binding,cell-cell junction,cellular process,cell part,cell,Golgi apparatus,bi…	--	--
ENST00000625889	ENSG00000110921	MVK	transcript	2.61064	0.859947	1.60208	0.0411788	0.441857	Ribosomal protein S5 domain 2-type fold, subgroup||GHMP kinase, C-terminal domain||Ribosomal protein S5 domain 2-type fold||Mevalonate/galactokinase||GHMP kinase N-terminal domain||Mevalonate kinase||GHMP kinase, ATP-binding, conserved site	GO:0005737,GO:0043229,GO:0043226,GO:0070062,GO:0043230,GO:0065010,GO:0044444,GO:0044424,GO:0005622,GO:0043227,GO:0031988,GO:0005829,GO:0031982,GO:0043231,GO:0044421,GO:0044237,GO:0008152,GO:0071704,GO:0044238,GO:0005488,GO:0005576,GO:1901360,GO:0009058,GO:1901576,GO:0044249,GO:0009987,GO:0044464,GO:0048519,GO:0005623,GO:1901363,GO:0000166,GO:1901265,GO:1901362,GO:0036094,GO:0097159,GO:0006796,GO:…	cytoplasm,intracellular organelle,organelle,extracellular vesicular exosome,extracellular organelle,extracellular membrane-bounded organelle,cytoplasmic part,intracellular part,intracellular,membrane-bounded organelle,membrane-bounded vesicle,cytosol,vesicle,intracellular membrane-bounded organelle,extracellular region part,cellular metabolic process,metabolic process,organic substance metabolic …	--	--
ENST00000426997	ENSG00000237651	C2orf74	transcript	4.63883	1.53041	1.59984	0.0251336	0.400302	-||Protein of unknown function DUF4642	GO:0016020,GO:0005575,GO:0044425,GO:0016021,GO:0031224	membrane,cellular_component,membrane part,integral to membrane,intrinsic to membrane	--	--
ENST00000438658	ENSG00000023191	RNH1	transcript	4.2116	1.3898	1.59949	0.0164051	0.373651	-||Leucine-rich repeat domain, L domain-like||Leucine-rich repeat||Leucine-rich repeat, cysteine-containing subtype	GO:0044446,GO:0044422,GO:0005737,GO:0043229,GO:0043226,GO:0070062,GO:0043230,GO:0065010,GO:0044424,GO:0005622,GO:0043227,GO:0031988,GO:0031982,GO:0043231,GO:0006402,GO:0005515,GO:0016071,GO:0043233,GO:0044428,GO:0031974,GO:0031981,GO:0070013,GO:0006401,GO:0032991,GO:0044421,GO:0005654,GO:0044237,GO:0044260,GO:0043170,GO:0008152,GO:0071704,GO:0005634,GO:0044238,GO:0044265,GO:0009057,GO:0044248,GO:…	intracellular organelle part,organelle part,cytoplasm,intracellular organelle,organelle,extracellular vesicular exosome,extracellular organelle,extracellular membrane-bounded organelle,intracellular part,intracellular,membrane-bounded organelle,membrane-bounded vesicle,vesicle,intracellular membrane-bounded organelle,mRNA catabolic process,protein binding,mRNA metabolic process,organelle lumen,nu…	--	--
ENST00000360579	ENSG00000111237	VPS29	transcript	11.1504	3.68816	1.59612	0.00365082	0.301385	Calcineurin-like phosphoesterase domain, lpxH type||Phosphodiesterase MJ0936/Vps29||Metallo-dependent phosphatase-like	GO:0044446,GO:0044422,GO:0005737,GO:0043229,GO:0043226,GO:0070062,GO:0043230,GO:0065010,GO:0044444,GO:0044424,GO:0005622,GO:0043227,GO:0031988,GO:0005829,GO:0031982,GO:0043231,GO:0005515,GO:0045184,GO:0046907,GO:0006886,GO:0015031,GO:0032991,GO:0044421,GO:0008104,GO:0033036,GO:0034613,GO:0070727,GO:0051649,GO:0051641,GO:0071702,GO:0005488,GO:0005576,GO:0009987,GO:0044464,GO:0031090,GO:0005623,GO:…	intracellular organelle part,organelle part,cytoplasm,intracellular organelle,organelle,extracellular vesicular exosome,extracellular organelle,extracellular membrane-bounded organelle,cytoplasmic part,intracellular part,intracellular,membrane-bounded organelle,membrane-bounded vesicle,cytosol,vesicle,intracellular membrane-bounded organelle,protein binding,establishment of protein localization,i…	--	--
ENST00000243050	ENSG00000123358	NR4A1	transcript	17.0271	5.64017	1.59402	0.0143853	0.362988	Orphan nuclear receptor||Zinc finger, NHR/GATA-type||-||Nuclear hormone receptor, ligand-binding domain||Orphan nuclear receptor, HMR type||Nuclear hormone receptor||Zinc finger, nuclear hormone receptor-type	GO:0044446,GO:0044422,GO:0005737,GO:0043229,GO:0043226,GO:0044424,GO:0005622,GO:0043227,GO:0043231,GO:0005515,GO:0043233,GO:0044428,GO:0031974,GO:0031981,GO:0070013,GO:0032991,GO:0005654,GO:0044237,GO:0044260,GO:0043170,GO:0008152,GO:0071704,GO:0005634,GO:0044238,GO:0010467,GO:0005488,GO:0006807,GO:0016070,GO:0034641,GO:0046483,GO:1901360,GO:0006139,GO:0009058,GO:0090304,GO:1901576,GO:0044249,GO:…	intracellular organelle part,organelle part,cytoplasm,intracellular organelle,organelle,intracellular part,intracellular,membrane-bounded organelle,intracellular membrane-bounded organelle,protein binding,organelle lumen,nuclear part,membrane-enclosed lumen,nuclear lumen,intracellular organelle lumen,macromolecular complex,nucleoplasm,cellular metabolic process,cellular macromolecule metabolic pr…	--	--
ENST00000423034	ENSG00000184640	2018-09-09	transcript	15.9007	5.43027	1.55	0.00519913	0.30756	-||Septin||Small GTP-binding protein domain||Septin-type guanine nucleotide-binding (G) domain||Septin 9||P-loop containing nucleoside triphosphate hydrolase	GO:0044446,GO:0044422,GO:0005737,GO:0043229,GO:0005912,GO:0043226,GO:0070161,GO:0044444,GO:0044424,GO:0005622,GO:0043227,GO:0043231,GO:0005515,GO:0032991,GO:0005913,GO:0030054,GO:0071840,GO:0043228,GO:0043232,GO:0044085,GO:0005488,GO:0005911,GO:0016043,GO:0009987,GO:0044464,GO:0005623,GO:0043234,GO:0043933,GO:0022607,GO:0065003,GO:1901363,GO:0000166,GO:1901265,GO:0036094,GO:0097159,GO:0007049,GO:…	intracellular organelle part,organelle part,cytoplasm,intracellular organelle,adherens junction,organelle,anchoring junction,cytoplasmic part,intracellular part,intracellular,membrane-bounded organelle,intracellular membrane-bounded organelle,protein binding,macromolecular complex,cell-cell adherens junction,cell junction,cellular component organization or biogenesis,non-membrane-bounded organell…	--	--
ENST00000216180	ENSG00000100344	PNPLA3	transcript	5.81385	1.98714	1.5488	0.0320642	0.421185	Acyl transferase/acyl hydrolase/lysophospholipase||Patatin/Phospholipase A2-related	GO:0044446,GO:0044422,GO:0005737,GO:0043229,GO:0043226,GO:0044444,GO:0044424,GO:0005622,GO:0043227,GO:0043231,GO:0044237,GO:0008152,GO:0071704,GO:0044238,GO:0044248,GO:0009056,GO:0009058,GO:1901576,GO:0044249,GO:0009987,GO:0044464,GO:1901575,GO:0031090,GO:0005623,GO:0012505,GO:0008150,GO:0005811,GO:0005783,GO:0003674,GO:0016020,GO:0042175,GO:0005789,GO:0044432,GO:0005575,GO:0044710,GO:0065008,GO:…	intracellular organelle part,organelle part,cytoplasm,intracellular organelle,organelle,cytoplasmic part,intracellular part,intracellular,membrane-bounded organelle,intracellular membrane-bounded organelle,cellular metabolic process,metabolic process,organic substance metabolic process,primary metabolic process,cellular catabolic process,catabolic process,biosynthetic process,organic substance bi…	--	--
ENST00000614097	ENSG00000274290	HIST1H2BE	transcript	13.1827	4.5507	1.53449	0.00691619	0.309922	Histone H2A/H2B/H3||Histone H2B||Histone-fold	GO:0044446,GO:0044422,GO:0005737,GO:0043229,GO:0043226,GO:0070062,GO:0043230,GO:0065010,GO:0044424,GO:0005622,GO:0043227,GO:0031988,GO:0031982,GO:0043231,GO:0005515,GO:0043233,GO:0044428,GO:0031974,GO:0031981,GO:0070013,GO:0032991,GO:0044421,GO:0005654,GO:0044237,GO:0044260,GO:0043170,GO:0008152,GO:0071704,GO:0005634,GO:0044238,GO:0071840,GO:0043228,GO:0043232,GO:0044085,GO:0005488,GO:0006807,GO:…	intracellular organelle part,organelle part,cytoplasm,intracellular organelle,organelle,extracellular vesicular exosome,extracellular organelle,extracellular membrane-bounded organelle,intracellular part,intracellular,membrane-bounded organelle,membrane-bounded vesicle,vesicle,intracellular membrane-bounded organelle,protein binding,organelle lumen,nuclear part,membrane-enclosed lumen,nuclear lum…	--	--
ENST00000339732	ENSG00000131386	GALNT15	transcript	6.40732	2.26783	1.49841	0.0178313	0.375638	Glycosyltransferase 2-like||Nucleotide-diphospho-sugar transferases||Ricin B, lectin domain	GO:0044446,GO:0044422,GO:0005737,GO:0043229,GO:0043226,GO:0044444,GO:0044424,GO:0005622,GO:0043227,GO:0031988,GO:0031982,GO:0043231,GO:0044237,GO:0044260,GO:0044267,GO:0043170,GO:0008152,GO:0071704,GO:0019538,GO:0044238,GO:0005488,GO:0009058,GO:1901576,GO:0044249,GO:0009987,GO:0044464,GO:0034645,GO:0031090,GO:0009059,GO:0005623,GO:0012505,GO:0043412,GO:0006464,GO:0036211,GO:0016023,GO:0031410,GO:…	intracellular organelle part,organelle part,cytoplasm,intracellular organelle,organelle,cytoplasmic part,intracellular part,intracellular,membrane-bounded organelle,membrane-bounded vesicle,vesicle,intracellular membrane-bounded organelle,cellular metabolic process,cellular macromolecule metabolic process,cellular protein metabolic process,macromolecule metabolic process,metabolic process,organic…	--	--
ENST00000583369	ENSG00000109062	SLC9A3R1	transcript	7.34099	2.63197	1.47983	0.0311212	0.419856	PDZ domain||Na(+)/H(+) exchange regulatory cofactor NHERF-1||Na(+)/H(+) exchange regulatory cofactor NHERF||EBP50, C-terminal	GO:0044446,GO:0044422,GO:0005737,GO:0043229,GO:0043226,GO:0070062,GO:0043230,GO:0065010,GO:0044444,GO:0044424,GO:0005622,GO:0043227,GO:0031988,GO:0031982,GO:0043231,GO:0005515,GO:0016482,GO:0045184,GO:0046907,GO:0006886,GO:0015031,GO:0044421,GO:0044237,GO:0044260,GO:0044267,GO:0043170,GO:0008152,GO:0071704,GO:0008104,GO:0005634,GO:0033036,GO:0006605,GO:0034613,GO:0019538,GO:0070727,GO:0044238,GO:…	intracellular organelle part,organelle part,cytoplasm,intracellular organelle,organelle,extracellular vesicular exosome,extracellular organelle,extracellular membrane-bounded organelle,cytoplasmic part,intracellular part,intracellular,membrane-bounded organelle,membrane-bounded vesicle,vesicle,intracellular membrane-bounded organelle,protein binding,cytoplasmic transport,establishment of protein …	--	--
ENST00000278840	ENSG00000134824	FADS2	transcript	56.5736	20.4378	1.46889	0.0215984	0.391863	Fatty acid desaturase||-||Cytochrome b5-like heme/steroid binding domain||Fatty acid desaturase domain	GO:0044446,GO:0044422,GO:0005737,GO:0043229,GO:0043226,GO:0044444,GO:0044424,GO:0005622,GO:0043227,GO:0043231,GO:0044237,GO:0008152,GO:0071704,GO:0044238,GO:0009058,GO:1901576,GO:0044249,GO:0009987,GO:0044464,GO:0031090,GO:0005623,GO:0012505,GO:0008150,GO:0005783,GO:0003674,GO:0016020,GO:0042175,GO:0005789,GO:0044432,GO:0005575,GO:0044710,GO:0008610,GO:0003824,GO:0044281,GO:0006629,GO:0044255,GO:…	intracellular organelle part,organelle part,cytoplasm,intracellular organelle,organelle,cytoplasmic part,intracellular part,intracellular,membrane-bounded organelle,intracellular membrane-bounded organelle,cellular metabolic process,metabolic process,organic substance metabolic process,primary metabolic process,biosynthetic process,organic substance biosynthetic process,cellular biosynthetic proc…	--	--
ENST00000204726	ENSG00000090615	GOLGA3	transcript	1.04081	0.378816	1.45814	0.0201512	0.387431	Golgin subfamily A member 3	GO:0044446,GO:0044422,GO:0005737,GO:0043229,GO:0005912,GO:0043226,GO:0070161,GO:0044444,GO:0044424,GO:0005622,GO:0043227,GO:0005829,GO:0043231,GO:0005515,GO:0043233,GO:0044428,GO:0031974,GO:0031981,GO:0070013,GO:0046907,GO:0032991,GO:0005654,GO:0005634,GO:0005913,GO:0030054,GO:0051649,GO:0043228,GO:0043232,GO:0051641,GO:0005488,GO:0005911,GO:0005730,GO:0009987,GO:0044464,GO:0031090,GO:0005623,GO:…	intracellular organelle part,organelle part,cytoplasm,intracellular organelle,adherens junction,organelle,anchoring junction,cytoplasmic part,intracellular part,intracellular,membrane-bounded organelle,cytosol,intracellular membrane-bounded organelle,protein binding,organelle lumen,nuclear part,membrane-enclosed lumen,nuclear lumen,intracellular organelle lumen,intracellular transport,macromolecu…	--	--
ENST00000373713	ENSG00000121769	FABP3	transcript	9.43596	3.46627	1.44478	0.0094707	0.338943	Cytosolic fatty-acid binding||Calycin||Intracellular lipid binding protein||Calycin-like||Lipocalin/cytosolic fatty-acid binding domain	GO:0005737,GO:0043226,GO:0070062,GO:0043230,GO:0065010,GO:0044444,GO:0044424,GO:0005622,GO:0043227,GO:0031988,GO:0005829,GO:0031982,GO:0005515,GO:0044421,GO:0044237,GO:0008152,GO:0071704,GO:0033036,GO:0044238,GO:0071702,GO:0044248,GO:0005488,GO:0009056,GO:0005576,GO:0009058,GO:1901576,GO:0044249,GO:0009987,GO:0044464,GO:1901575,GO:0048523,GO:0048519,GO:0005623,GO:0019222,GO:0048522,GO:0009893,GO:…	cytoplasm,organelle,extracellular vesicular exosome,extracellular organelle,extracellular membrane-bounded organelle,cytoplasmic part,intracellular part,intracellular,membrane-bounded organelle,membrane-bounded vesicle,cytosol,vesicle,protein binding,extracellular region part,cellular metabolic process,metabolic process,organic substance metabolic process,macromolecule localization,primary metabo…	hsa03320	PPAR signaling pathway
ENST00000395145	ENSG00000165215	CLDN3	transcript	8.89074	3.35731	1.405	0.0108079	0.346507	Claudin||PMP-22/EMP/MP20/Claudin superfamily||Claudin, conserved site||Claudin-3	GO:0005737,GO:0043226,GO:0070062,GO:0043230,GO:0065010,GO:0044424,GO:0005622,GO:0043227,GO:0031988,GO:0031982,GO:0005515,GO:0044421,GO:0030054,GO:0071840,GO:0044085,GO:0005488,GO:0005576,GO:0005198,GO:0005911,GO:0016043,GO:0009987,GO:0044464,GO:0005623,GO:0043933,GO:0022607,GO:0065003,GO:0044767,GO:0010033,GO:0044763,GO:0008150,GO:0071822,GO:0009653,GO:0000902,GO:0044699,GO:0032989,GO:0048856,GO:…	cytoplasm,organelle,extracellular vesicular exosome,extracellular organelle,extracellular membrane-bounded organelle,intracellular part,intracellular,membrane-bounded organelle,membrane-bounded vesicle,vesicle,protein binding,extracellular region part,cell junction,cellular component organization or biogenesis,cellular component biogenesis,binding,extracellular region,structural molecule activity…	--	--
ENST00000594901	ENSG00000269343	ZNF587B	transcript	2.46303	0.931804	1.40234	0.0330962	0.421514	Zinc finger, C2H2||Zinc finger, C2H2-like||Zinc finger C2H2-type/integrase DNA-binding domain||Krueppel-associated box	GO:0043229,GO:0043226,GO:0044424,GO:0005622,GO:0043227,GO:0043231,GO:0044237,GO:0044260,GO:0043170,GO:0008152,GO:0071704,GO:0005634,GO:0044238,GO:0010467,GO:0005488,GO:0006807,GO:0016070,GO:0034641,GO:0046483,GO:1901360,GO:0006139,GO:0009058,GO:0090304,GO:1901576,GO:0044249,GO:0009987,GO:0006725,GO:0044464,GO:0048523,GO:0034645,GO:0048519,GO:0009059,GO:0005623,GO:0019222,GO:0031323,GO:0010605,GO:…	intracellular organelle,organelle,intracellular part,intracellular,membrane-bounded organelle,intracellular membrane-bounded organelle,cellular metabolic process,cellular macromolecule metabolic process,macromolecule metabolic process,metabolic process,organic substance metabolic process,nucleus,primary metabolic process,gene expression,binding,nitrogen compound metabolic process,RNA metabolic pr…	--	--
ENST00000424009	ENSG00000136504	KAT7	transcript	6.7273	2.55284	1.39792	0.0245873	0.398833	Histone acetyltransferase domain, MYST-type||Zinc finger, C2HC-type||-||Acyl-CoA N-acyltransferase	GO:0044446,GO:0044422,GO:0005737,GO:0043229,GO:0043226,GO:0044424,GO:0005622,GO:0043227,GO:0043231,GO:0005515,GO:0043233,GO:0044428,GO:0031974,GO:0031981,GO:0070013,GO:0032991,GO:0005654,GO:0044237,GO:0044260,GO:0044267,GO:0043170,GO:0008152,GO:0071704,GO:0008104,GO:0005634,GO:0033036,GO:0034613,GO:0019538,GO:0070727,GO:0044238,GO:0071840,GO:0010467,GO:0043228,GO:0043232,GO:0051641,GO:0033365,GO:…	intracellular organelle part,organelle part,cytoplasm,intracellular organelle,organelle,intracellular part,intracellular,membrane-bounded organelle,intracellular membrane-bounded organelle,protein binding,organelle lumen,nuclear part,membrane-enclosed lumen,nuclear lumen,intracellular organelle lumen,macromolecular complex,nucleoplasm,cellular metabolic process,cellular macromolecule metabolic pr…	--	--
ENST00000568863	ENSG00000047346	FAM214A	transcript	1.97318	0.749084	1.39733	0.029	0.411756	Protein FAM214/SPAC3H8.04, C-terminal||Domain of unknown function DUF4210||-	--	--	--	--
ENST00000604005	ENSG00000087460	GNAS	transcript	13.3253	5.0767	1.39221	0.0443382	0.447704	G protein alpha subunit, helical insertion||P-loop containing nucleoside triphosphate hydrolase||Guanine nucleotide binding protein (G-protein), alpha subunit||G-protein alpha subunit, group S||-||Neuroendocrine secretory protein 55	GO:0044422,GO:0005737,GO:0043229,GO:0043226,GO:0070062,GO:0043230,GO:0065010,GO:0044444,GO:0044424,GO:0005622,GO:0043227,GO:0031988,GO:0005829,GO:0031982,GO:0043231,GO:0005515,GO:0045184,GO:0046907,GO:0015031,GO:0032991,GO:0044421,GO:0044237,GO:0044260,GO:0043170,GO:0008152,GO:0071704,GO:0008104,GO:0005634,GO:0033036,GO:0044238,GO:0010467,GO:0051649,GO:0051641,GO:0071702,GO:0044248,GO:0005488,GO:…	organelle part,cytoplasm,intracellular organelle,organelle,extracellular vesicular exosome,extracellular organelle,extracellular membrane-bounded organelle,cytoplasmic part,intracellular part,intracellular,membrane-bounded organelle,membrane-bounded vesicle,cytosol,vesicle,intracellular membrane-bounded organelle,protein binding,establishment of protein localization,intracellular transport,protei…	--	--
ENST00000522940	ENSG00000164919	COX6C	transcript	0.882932	0.337816	1.38606	0.036215	0.43115	Cytochrome c oxidase subunit 6C	GO:0044446,GO:0044422,GO:0005737,GO:0043229,GO:0043226,GO:0044444,GO:0044424,GO:0005622,GO:0043227,GO:0043231,GO:0044237,GO:0008152,GO:0009987,GO:0044464,GO:0031090,GO:0005623,GO:0006796,GO:0006793,GO:0008150,GO:0016310,GO:0003674,GO:0016020,GO:0005575,GO:0005739,GO:0019866,GO:0031967,GO:0044710,GO:0031975,GO:0004129,GO:0015002,GO:0016676,GO:0005743,GO:0016675,GO:0006091,GO:0031966,GO:0006123,GO:…	intracellular organelle part,organelle part,cytoplasm,intracellular organelle,organelle,cytoplasmic part,intracellular part,intracellular,membrane-bounded organelle,intracellular membrane-bounded organelle,cellular metabolic process,metabolic process,cellular process,cell part,organelle membrane,cell,phosphate-containing compound metabolic process,phosphorus metabolic process,biological_process,p…	--	--
ENST00000301012	ENSG00000167508	MVD	transcript	65.2298	25.0099	1.38303	0.0389937	0.436713	Diphosphomevalonate decarboxylase||GHMP kinase N-terminal domain||Diphosphomevalonate/phosphomevalonate decarboxylase||GHMP kinase, C-terminal domain||Ribosomal protein S5 domain 2-type fold||Ribosomal protein S5 domain 2-type fold, subgroup	GO:0005737,GO:0043229,GO:0043226,GO:0044444,GO:0044424,GO:0005622,GO:0043227,GO:0005829,GO:0043231,GO:0005515,GO:0044237,GO:0008152,GO:0071704,GO:0044238,GO:0005488,GO:1901360,GO:0009058,GO:1901576,GO:0044249,GO:0009987,GO:0044464,GO:0005623,GO:0048522,GO:0048518,GO:1901363,GO:0000166,GO:1901265,GO:1901362,GO:0036094,GO:0097159,GO:0006796,GO:0006793,GO:0008150,GO:0044699,GO:0006695,GO:0003674,GO:…	cytoplasm,intracellular organelle,organelle,cytoplasmic part,intracellular part,intracellular,membrane-bounded organelle,cytosol,intracellular membrane-bounded organelle,protein binding,cellular metabolic process,metabolic process,organic substance metabolic process,primary metabolic process,binding,organic cyclic compound metabolic process,biosynthetic process,organic substance biosynthetic proc…	--	--
ENST00000435061	ENSG00000198911	SREBF2	transcript	1.40013	0.538697	1.37802	0.0445482	0.447704	-||Myc-type, basic helix-loop-helix (bHLH) domain	GO:0044446,GO:0044422,GO:0005737,GO:0043229,GO:0043226,GO:0044444,GO:0044424,GO:0005622,GO:0043227,GO:0031988,GO:0005829,GO:0031982,GO:0043231,GO:0005515,GO:0043233,GO:0044428,GO:0031974,GO:0031981,GO:0070013,GO:0032991,GO:0005654,GO:0044237,GO:0044260,GO:0043170,GO:0008152,GO:0071704,GO:0005634,GO:0033036,GO:0044238,GO:0010467,GO:0071702,GO:0005488,GO:0006807,GO:0016070,GO:0034641,GO:0046483,GO:…	intracellular organelle part,organelle part,cytoplasm,intracellular organelle,organelle,cytoplasmic part,intracellular part,intracellular,membrane-bounded organelle,membrane-bounded vesicle,cytosol,vesicle,intracellular membrane-bounded organelle,protein binding,organelle lumen,nuclear part,membrane-enclosed lumen,nuclear lumen,intracellular organelle lumen,macromolecular complex,nucleoplasm,cell…	--	--
ENST00000369145	ENSG00000159164	SV2A	transcript	3.12033	1.20307	1.37498	0.0399715	0.440487	Synaptic vesicle protein SV2||Major facilitator, sugar transporter-like||Pentapeptide repeat||Major facilitator superfamily||Major facilitator superfamily domain||Sugar transporter, conserved site	GO:0044446,GO:0044422,GO:0005737,GO:0043229,GO:0043226,GO:0044444,GO:0044424,GO:0005622,GO:0043227,GO:0031988,GO:0031982,GO:0043231,GO:0005515,GO:0030054,GO:0005488,GO:0005911,GO:0019899,GO:0009987,GO:0044464,GO:0031090,GO:0005623,GO:0051234,GO:0051179,GO:0006810,GO:0044433,GO:0044765,GO:0012506,GO:0019900,GO:0016023,GO:0019901,GO:0031410,GO:0044763,GO:0008150,GO:0030659,GO:0044699,GO:0005783,GO:…	intracellular organelle part,organelle part,cytoplasm,intracellular organelle,organelle,cytoplasmic part,intracellular part,intracellular,membrane-bounded organelle,membrane-bounded vesicle,vesicle,intracellular membrane-bounded organelle,protein binding,cell junction,binding,cell-cell junction,enzyme binding,cellular process,cell part,organelle membrane,cell,establishment of localization,localiz…	hsa04512	ECM-receptor interaction
ENST00000458134	ENSG00000103415	HMOX2	transcript	9.83175	3.79838	1.37206	0.0364177	0.43115	Haem oxygenase-like||Haem oxygenase conserved site||Haem oxygenase||Haem oxygenase-like, multi-helical	GO:0044446,GO:0044422,GO:0005737,GO:0043229,GO:0043226,GO:0044444,GO:0044424,GO:0005622,GO:0043227,GO:0043231,GO:0005515,GO:0044237,GO:0008152,GO:0071704,GO:0044248,GO:0005488,GO:0006807,GO:0009056,GO:0034641,GO:0046483,GO:1901360,GO:0009987,GO:0006725,GO:0044464,GO:1901575,GO:0031090,GO:0005623,GO:0046700,GO:0044270,GO:0019439,GO:0012505,GO:1901361,GO:1901363,GO:0097159,GO:0044763,GO:0008150,GO:…	intracellular organelle part,organelle part,cytoplasm,intracellular organelle,organelle,cytoplasmic part,intracellular part,intracellular,membrane-bounded organelle,intracellular membrane-bounded organelle,protein binding,cellular metabolic process,metabolic process,organic substance metabolic process,cellular catabolic process,binding,nitrogen compound metabolic process,catabolic process,cellula…	--	--
ENST00000283429	ENSG00000153406	NMRAL1	transcript	2.65379	1.02597	1.37106	0.020357	0.387431	-||NAD(P)-binding domain||NmrA-like domain	GO:0005737,GO:0043229,GO:0043226,GO:0044444,GO:0044424,GO:0005622,GO:0043227,GO:0005829,GO:0043231,GO:0044237,GO:0008152,GO:0071704,GO:0005634,GO:0006807,GO:0034641,GO:0009058,GO:1901576,GO:0044249,GO:0009987,GO:0044464,GO:0005623,GO:0044271,GO:0008150,GO:0048471,GO:0005575,GO:0044710,GO:1901564,GO:0043603,GO:0044281,GO:1901566,GO:0043604,GO:0071941,GO:0000050,GO:0019627	cytoplasm,intracellular organelle,organelle,cytoplasmic part,intracellular part,intracellular,membrane-bounded organelle,cytosol,intracellular membrane-bounded organelle,cellular metabolic process,metabolic process,organic substance metabolic process,nucleus,nitrogen compound metabolic process,cellular nitrogen compound metabolic process,biosynthetic process,organic substance biosynthetic process…	--	--
ENST00000437766	ENSG00000104907	TRMT1	transcript	3.37	1.30467	1.36907	0.039976	0.440487	S-adenosyl-L-methionine-dependent methyltransferase||Zinc finger, CCCH-type||-||tRNA methyltransferase, Trm1	GO:0044446,GO:0044422,GO:0005737,GO:0043229,GO:0043226,GO:0044444,GO:0044424,GO:0005622,GO:0043227,GO:0043231,GO:0043233,GO:0044428,GO:0031974,GO:0031981,GO:0070013,GO:0006396,GO:0005654,GO:0044237,GO:0044260,GO:0003723,GO:0043170,GO:0008152,GO:0071704,GO:0005634,GO:0044238,GO:0010467,GO:0034470,GO:0005488,GO:0034660,GO:0006807,GO:0016070,GO:0034641,GO:0046483,GO:1901360,GO:0006139,GO:0090304,GO:…	intracellular organelle part,organelle part,cytoplasm,intracellular organelle,organelle,cytoplasmic part,intracellular part,intracellular,membrane-bounded organelle,intracellular membrane-bounded organelle,organelle lumen,nuclear part,membrane-enclosed lumen,nuclear lumen,intracellular organelle lumen,RNA processing,nucleoplasm,cellular metabolic process,cellular macromolecule metabolic process,R…	--	--
ENST00000264071	ENSG00000104833	TUBB4A	transcript	36.6047	14.1956	1.36659	0.0398504	0.440487	Tubulin||Tubulin, conserved site||Beta tubulin, autoregulation binding site||Tubulin/FtsZ, C-terminal||Epsilon tubulin||Tubulin/FtsZ, 2-layer sandwich domain||Beta tubulin||Tubulin, C-terminal||Tubulin/FtsZ, GTPase domain	GO:0044446,GO:0044422,GO:0005737,GO:0043229,GO:0043226,GO:0070062,GO:0043230,GO:0065010,GO:0044444,GO:0044424,GO:0005622,GO:0043227,GO:0031988,GO:0005829,GO:0031982,GO:0043231,GO:0032991,GO:0044421,GO:0005634,GO:0071840,GO:0043228,GO:0043232,GO:0005488,GO:0005576,GO:0005198,GO:0016043,GO:0009987,GO:0044464,GO:0005623,GO:0043234,GO:0006996,GO:1901363,GO:0000166,GO:1901265,GO:0036094,GO:0097159,GO:…	intracellular organelle part,organelle part,cytoplasm,intracellular organelle,organelle,extracellular vesicular exosome,extracellular organelle,extracellular membrane-bounded organelle,cytoplasmic part,intracellular part,intracellular,membrane-bounded organelle,membrane-bounded vesicle,cytosol,vesicle,intracellular membrane-bounded organelle,macromolecular complex,extracellular region part,nucleu…	--	--
ENST00000531557	ENSG00000149499	EML3	transcript	2.24019	0.873848	1.35817	0.00325947	0.301385	HELP||WD40 repeat||-||Quinoprotein alcohol dehydrogenase-like superfamily||WD40/YVTN repeat-like-containing domain||WD40-repeat-containing domain	GO:0044446,GO:0044422,GO:0005737,GO:0043229,GO:0043226,GO:0044424,GO:0005622,GO:0005515,GO:0032991,GO:0071840,GO:0043228,GO:0043232,GO:0005488,GO:0016043,GO:0009987,GO:0044464,GO:0005623,GO:0043234,GO:0006996,GO:0044763,GO:0008150,GO:0044699,GO:0003674,GO:0007010,GO:0008092,GO:0005575,GO:0005856,GO:0015630,GO:0044430,GO:0000226,GO:0007017,GO:0008017,GO:0015631,GO:0005874	intracellular organelle part,organelle part,cytoplasm,intracellular organelle,organelle,intracellular part,intracellular,protein binding,macromolecular complex,cellular component organization or biogenesis,non-membrane-bounded organelle,intracellular non-membrane-bounded organelle,binding,cellular component organization,cellular process,cell part,cell,protein complex,organelle organization,single…	--	--
ENST00000420244	ENSG00000166801	FAM111A	transcript	3.41835	1.33767	1.35357	0.0261058	0.404774	-||Peptidase S1, PA clan	GO:0044446,GO:0044422,GO:0005737,GO:0043229,GO:0043226,GO:0044424,GO:0005622,GO:0043227,GO:0043231,GO:0005515,GO:0016032,GO:0044764,GO:0044403,GO:0044419,GO:0044237,GO:0044260,GO:0019058,GO:0043170,GO:0008152,GO:0071704,GO:0005634,GO:0044238,GO:0043228,GO:0043232,GO:0005488,GO:0006807,GO:0051704,GO:0034641,GO:0046483,GO:1901360,GO:0006139,GO:0009058,GO:0090304,GO:1901576,GO:0044249,GO:0009987,GO:…	intracellular organelle part,organelle part,cytoplasm,intracellular organelle,organelle,intracellular part,intracellular,membrane-bounded organelle,intracellular membrane-bounded organelle,protein binding,viral process,multi-organism cellular process,symbiosis, encompassing mutualism through parasitism,interspecies interaction between organisms,cellular metabolic process,cellular macromolecule me…	--	--
ENST00000339618	ENSG00000072210	ALDH3A2	transcript	38.0025	14.9515	1.3458	0.0242287	0.398833	Aldehyde/histidinol dehydrogenase||Aldehyde dehydrogenase, glutamic acid active site||Aldehyde dehydrogenase, cysteine active site||Aldehyde dehydrogenase NAD(P)-dependent||Aldehyde dehydrogenase N-terminal domain||-||Aldehyde dehydrogenase, C-terminal||Aldehyde dehydrogenase domain	GO:0044446,GO:0044422,GO:0005737,GO:0043229,GO:0043226,GO:0070062,GO:0043230,GO:0065010,GO:0044444,GO:0044424,GO:0005622,GO:0043227,GO:0031988,GO:0031982,GO:0043231,GO:0044421,GO:0044237,GO:0008152,GO:0071704,GO:0044238,GO:0044248,GO:0006807,GO:0009056,GO:0005576,GO:0009058,GO:1901576,GO:0044249,GO:0009987,GO:0044464,GO:1901575,GO:0031090,GO:0005623,GO:0012505,GO:0008150,GO:0044699,GO:0048856,GO:…	intracellular organelle part,organelle part,cytoplasm,intracellular organelle,organelle,extracellular vesicular exosome,extracellular organelle,extracellular membrane-bounded organelle,cytoplasmic part,intracellular part,intracellular,membrane-bounded organelle,membrane-bounded vesicle,vesicle,intracellular membrane-bounded organelle,extracellular region part,cellular metabolic process,metabolic …	--	--
ENST00000531165	ENSG00000149187	CELF1	transcript	5.15835	2.03429	1.34238	0.0301629	0.414958	RNA recognition motif domain||Nucleotide-binding alpha-beta plait domain||Paraneoplastic encephalomyelitis antigen||-	GO:0044446,GO:0044422,GO:0005737,GO:0043229,GO:0043226,GO:0044424,GO:0005622,GO:0043227,GO:0030529,GO:0043231,GO:0005515,GO:0016071,GO:0043233,GO:0044428,GO:0031974,GO:0031981,GO:0070013,GO:0022613,GO:0006396,GO:0032991,GO:0005654,GO:0044237,GO:0044260,GO:0006412,GO:0003723,GO:0044267,GO:0043170,GO:0008152,GO:0071704,GO:0005634,GO:0019538,GO:0044238,GO:0071840,GO:0010467,GO:0044085,GO:0005488,GO:…	intracellular organelle part,organelle part,cytoplasm,intracellular organelle,organelle,intracellular part,intracellular,membrane-bounded organelle,ribonucleoprotein complex,intracellular membrane-bounded organelle,protein binding,mRNA metabolic process,organelle lumen,nuclear part,membrane-enclosed lumen,nuclear lumen,intracellular organelle lumen,ribonucleoprotein complex biogenesis,RNA process…	--	--
ENST00000378602	ENSG00000178821	TMEM52	transcript	4.08049	1.61737	1.3351	0.0436923	0.447366	-	GO:0016020,GO:0005575,GO:0044425,GO:0016021,GO:0031224	membrane,cellular_component,membrane part,integral to membrane,intrinsic to membrane	--	--
ENST00000486554	ENSG00000157514	TSC22D3	transcript	4.05708	1.61046	1.33297	0.0142665	0.362988	TSC-22 / Dip / Bun||-	GO:0005737,GO:0043229,GO:0043226,GO:0044444,GO:0044424,GO:0005622,GO:0043227,GO:0005829,GO:0043231,GO:0005515,GO:0044237,GO:0044260,GO:0043170,GO:0008152,GO:0071704,GO:0005634,GO:0044238,GO:0010467,GO:0005488,GO:0006807,GO:0016070,GO:0034641,GO:0046483,GO:1901360,GO:0006139,GO:0009058,GO:0090304,GO:1901576,GO:0044249,GO:0009987,GO:0006725,GO:0044464,GO:0048523,GO:0034645,GO:0048519,GO:0009059,GO:…	cytoplasm,intracellular organelle,organelle,cytoplasmic part,intracellular part,intracellular,membrane-bounded organelle,cytosol,intracellular membrane-bounded organelle,protein binding,cellular metabolic process,cellular macromolecule metabolic process,macromolecule metabolic process,metabolic process,organic substance metabolic process,nucleus,primary metabolic process,gene expression,binding,n…	--	--
ENST00000369329	ENSG00000135341	MAP3K7	transcript	1.6236	0.649243	1.32237	0.0283097	0.407303	Serine-threonine/tyrosine-protein kinase catalytic domain||Mitogen-activated protein (MAP) kinase kinase kinase 7||-||Protein kinase, ATP binding site||Serine/threonine-protein kinase, active site||Protein kinase-like domain||Protein kinase domain	GO:0044446,GO:0044422,GO:0005737,GO:0043229,GO:0043226,GO:0044444,GO:0044424,GO:0005622,GO:0043227,GO:0005829,GO:0043231,GO:0005515,GO:0043233,GO:0044428,GO:0031974,GO:0031981,GO:0070013,GO:0032991,GO:0005654,GO:0044237,GO:0044260,GO:0044267,GO:0043170,GO:0008152,GO:0071704,GO:0005634,GO:0044445,GO:0019538,GO:0044238,GO:0071840,GO:0010467,GO:0005488,GO:0006807,GO:0016070,GO:0034641,GO:0046483,GO:…	intracellular organelle part,organelle part,cytoplasm,intracellular organelle,organelle,cytoplasmic part,intracellular part,intracellular,membrane-bounded organelle,cytosol,intracellular membrane-bounded organelle,protein binding,organelle lumen,nuclear part,membrane-enclosed lumen,nuclear lumen,intracellular organelle lumen,macromolecular complex,nucleoplasm,cellular metabolic process,cellular m…	--	--
ENST00000412418	ENSG00000141127	PRPSAP2	transcript	2.84794	1.13908	1.32205	0.0267534	0.405599	-||Phosphoribosyltransferase-like||Ribose-phosphate pyrophosphokinase, N-terminal domain||Ribose-phosphate diphosphokinase	GO:0005515,GO:0032991,GO:0044237,GO:0008152,GO:0071704,GO:0044238,GO:0005488,GO:0006807,GO:0034641,GO:0046483,GO:1901360,GO:0006139,GO:0009058,GO:1901576,GO:0044249,GO:0009987,GO:0006725,GO:0019222,GO:0043234,GO:0044271,GO:1901362,GO:0034654,GO:0018130,GO:0044767,GO:0019438,GO:0006796,GO:0006793,GO:0008150,GO:0044699,GO:0048856,GO:0065009,GO:0003674,GO:0032502,GO:0050790,GO:0005575,GO:0000287,GO:…	protein binding,macromolecular complex,cellular metabolic process,metabolic process,organic substance metabolic process,primary metabolic process,binding,nitrogen compound metabolic process,cellular nitrogen compound metabolic process,heterocycle metabolic process,organic cyclic compound metabolic process,nucleobase-containing compound metabolic process,biosynthetic process,organic substance bios…	--	--
ENST00000527316	ENSG00000172893	DHCR7	transcript	6.87067	2.763	1.31422	0.00978265	0.342825	Sterol reductase, conserved site||Ergosterol biosynthesis ERG4/ERG24||-	GO:0044446,GO:0044422,GO:0005737,GO:0043229,GO:0043226,GO:0044444,GO:0044424,GO:0005622,GO:0043227,GO:0043231,GO:0044428,GO:0008152,GO:0071704,GO:0005634,GO:0044238,GO:0005488,GO:1901360,GO:0009058,GO:1901576,GO:0009987,GO:0044464,GO:0031090,GO:0005623,GO:0019222,GO:0012505,GO:1901363,GO:0080090,GO:0000166,GO:1901265,GO:1901362,GO:0036094,GO:0097159,GO:0044767,GO:0044763,GO:0008150,GO:0044699,GO:…	intracellular organelle part,organelle part,cytoplasm,intracellular organelle,organelle,cytoplasmic part,intracellular part,intracellular,membrane-bounded organelle,intracellular membrane-bounded organelle,nuclear part,metabolic process,organic substance metabolic process,nucleus,primary metabolic process,binding,organic cyclic compound metabolic process,biosynthetic process,organic substance bio…	--	--
ENST00000522272	ENSG00000155506	LARP1	transcript	1.95078	0.800215	1.28559	0.0288173	0.409853	RNA-binding protein Lupus La||Protein of unknown function DM15||Winged helix-turn-helix DNA-binding domain||-	GO:0044446,GO:0044422,GO:0005737,GO:0043229,GO:0005912,GO:0043226,GO:0070161,GO:0044424,GO:0005622,GO:0043227,GO:0006413,GO:0043231,GO:0005515,GO:0043233,GO:0044428,GO:0031974,GO:0031981,GO:0070013,GO:0016032,GO:0044764,GO:0044403,GO:0044419,GO:0032991,GO:0005654,GO:0044237,GO:0044260,GO:0006412,GO:0003723,GO:0044267,GO:0019058,GO:0043170,GO:0008152,GO:0071704,GO:0005634,GO:0005913,GO:0019538,GO:…	intracellular organelle part,organelle part,cytoplasm,intracellular organelle,adherens junction,organelle,anchoring junction,intracellular part,intracellular,membrane-bounded organelle,translational initiation,intracellular membrane-bounded organelle,protein binding,organelle lumen,nuclear part,membrane-enclosed lumen,nuclear lumen,intracellular organelle lumen,viral process,multi-organism cellul…	--	--
ENST00000590909	ENSG00000007047	MARK4	transcript	2.65229	1.09753	1.27297	0.0431406	0.445246	KA1 domain/Ssp2, C-terminal||Ubiquitin-associated domain||Kinase associated domain 1 (KA1)||Protein kinase, ATP binding site||Serine/threonine-protein kinase, active site||Protein kinase-like domain||Protein kinase domain	GO:0044446,GO:0044422,GO:0005737,GO:0043229,GO:0043226,GO:0044444,GO:0044424,GO:0005622,GO:0043227,GO:0005829,GO:0043231,GO:0005515,GO:0032991,GO:0044237,GO:0044260,GO:0044267,GO:0043170,GO:0008152,GO:0071704,GO:0019538,GO:0044238,GO:0071840,GO:0043228,GO:0043232,GO:0005488,GO:0016043,GO:0009987,GO:0044464,GO:0008219,GO:0016265,GO:0005623,GO:0043234,GO:0006996,GO:0012501,GO:0048522,GO:0048518,GO:…	intracellular organelle part,organelle part,cytoplasm,intracellular organelle,organelle,cytoplasmic part,intracellular part,intracellular,membrane-bounded organelle,cytosol,intracellular membrane-bounded organelle,protein binding,macromolecular complex,cellular metabolic process,cellular macromolecule metabolic process,cellular protein metabolic process,macromolecule metabolic process,metabolic p…	--	--
ENST00000376809	ENSG00000206503	HLA-A	transcript	158.737	65.7537	1.27149	0.0109347	0.346507	Immunoglobulin-like domain||MHC class I alpha chain||MHC classes I/II-like antigen recognition protein||Immunoglobulin-like fold||MHC class I-like antigen recognition-like||MHC class I, alpha chain, C-terminal||MHC class I alpha chain, alpha1 alpha2 domains||Immunoglobulin/major histocompatibility complex, conserved site||Immunoglobulin C1-set	GO:0044446,GO:0044422,GO:0005737,GO:0043229,GO:0043226,GO:0070062,GO:0043230,GO:0065010,GO:0044444,GO:0044424,GO:0005622,GO:0043227,GO:0031988,GO:0031982,GO:0043231,GO:0005515,GO:0016032,GO:0044764,GO:0044403,GO:0044419,GO:0032991,GO:0044421,GO:0005488,GO:0051704,GO:0005576,GO:0009987,GO:0044464,GO:0031090,GO:0048519,GO:0005623,GO:0043234,GO:0012505,GO:0044433,GO:0010033,GO:0012506,GO:0016023,GO:…	intracellular organelle part,organelle part,cytoplasm,intracellular organelle,organelle,extracellular vesicular exosome,extracellular organelle,extracellular membrane-bounded organelle,cytoplasmic part,intracellular part,intracellular,membrane-bounded organelle,membrane-bounded vesicle,vesicle,intracellular membrane-bounded organelle,protein binding,viral process,multi-organism cellular process,s…	--	--
ENST00000504926	ENSG00000168916	ZNF608	transcript	3.19643	1.33012	1.26491	0.00189913	0.301385	-||Zinc finger, C2H2	GO:0005488,GO:0003674,GO:0043167,GO:0046872,GO:0043169	binding,molecular_function,ion binding,metal ion binding,cation binding	--	--
ENST00000623691	ENSG00000169727	GPS1	transcript	3.02487	1.2609	1.26242	0.0136641	0.362988	COP9 signalosome complex subunit 1||Winged helix-turn-helix DNA-binding domain||-||Tetratricopeptide-like helical domain||Proteasome component (PCI) domain||26S proteasome regulatory subunit Rpn7/COP9 signalosome complex subunit 1	GO:0044446,GO:0044422,GO:0005737,GO:0043229,GO:0043226,GO:0044424,GO:0005622,GO:0043227,GO:0043231,GO:0043233,GO:0044428,GO:0031974,GO:0031981,GO:0070013,GO:0032991,GO:0005654,GO:0044237,GO:0044260,GO:0044267,GO:0043170,GO:0008152,GO:0071704,GO:0005634,GO:0019538,GO:0044238,GO:0071840,GO:0044085,GO:0044248,GO:0006807,GO:0009056,GO:0034641,GO:0046483,GO:1901360,GO:0006139,GO:0090304,GO:0016043,GO:…	intracellular organelle part,organelle part,cytoplasm,intracellular organelle,organelle,intracellular part,intracellular,membrane-bounded organelle,intracellular membrane-bounded organelle,organelle lumen,nuclear part,membrane-enclosed lumen,nuclear lumen,intracellular organelle lumen,macromolecular complex,nucleoplasm,cellular metabolic process,cellular macromolecule metabolic process,cellular p…	--	--
ENST00000612753	ENSG00000100239	PPP6R2	transcript	3.49548	1.45938	1.26013	0.00697083	0.309922	SIT4 phosphatase-associated protein family||Armadillo-type fold	GO:0005737,GO:0043229,GO:0043226,GO:0044424,GO:0005622,GO:0043227,GO:0043231,GO:0005515,GO:0005488,GO:0044464,GO:0005623,GO:0003674,GO:0005575	cytoplasm,intracellular organelle,organelle,intracellular part,intracellular,membrane-bounded organelle,intracellular membrane-bounded organelle,protein binding,binding,cell part,cell,molecular_function,cellular_component	--	--
ENST00000232375	ENSG00000114268	PFKFB4	transcript	2.93859	1.22711	1.25985	0.00772048	0.31952	Fructose-2,6-bisphosphatase||Phosphoglycerate/bisphosphoglycerate mutase, active site||P-loop containing nucleoside triphosphate hydrolase||Histidine phosphatase superfamily||6-phosphofructo-2-kinase||Histidine phosphatase superfamily, clade-1	GO:0005737,GO:0044444,GO:0044424,GO:0005622,GO:0005829,GO:0044237,GO:0008152,GO:0071704,GO:0044238,GO:0005488,GO:0009987,GO:0044464,GO:0005623,GO:1901363,GO:0000166,GO:1901265,GO:0036094,GO:0097159,GO:0006796,GO:0006793,GO:0008150,GO:0016310,GO:0003674,GO:0001882,GO:0032550,GO:0035639,GO:0032549,GO:0001883,GO:0032555,GO:0017076,GO:0044262,GO:0032553,GO:0005575,GO:0005524,GO:0008443,GO:0030554,GO:…	cytoplasm,cytoplasmic part,intracellular part,intracellular,cytosol,cellular metabolic process,metabolic process,organic substance metabolic process,primary metabolic process,binding,cellular process,cell part,cell,heterocyclic compound binding,nucleotide binding,nucleoside phosphate binding,small molecule binding,organic cyclic compound binding,phosphate-containing compound metabolic process,pho…	--	--
ENST00000257261	ENSG00000134824	FADS2	transcript	26.565	11.0936	1.25981	0.0480242	0.45696	Fatty acid desaturase||-||Cytochrome b5-like heme/steroid binding domain||Fatty acid desaturase domain	GO:0044446,GO:0044422,GO:0005737,GO:0043229,GO:0043226,GO:0044444,GO:0044424,GO:0005622,GO:0043227,GO:0043231,GO:0044237,GO:0008152,GO:0071704,GO:0044238,GO:0009058,GO:1901576,GO:0044249,GO:0009987,GO:0044464,GO:0031090,GO:0005623,GO:0012505,GO:0008150,GO:0005783,GO:0003674,GO:0016020,GO:0042175,GO:0005789,GO:0044432,GO:0005575,GO:0044710,GO:0008610,GO:0003824,GO:0044281,GO:0006629,GO:0044255,GO:…	intracellular organelle part,organelle part,cytoplasm,intracellular organelle,organelle,cytoplasmic part,intracellular part,intracellular,membrane-bounded organelle,intracellular membrane-bounded organelle,cellular metabolic process,metabolic process,organic substance metabolic process,primary metabolic process,biosynthetic process,organic substance biosynthetic process,cellular biosynthetic proc…	--	--
ENST00000313683	ENSG00000182013	PNMAL1	transcript	6.02128	2.52649	1.25294	0.00398517	0.301385	Paraneoplastic antigen Ma	--	--	--	--
ENST00000409645	ENSG00000152127	MGAT5	transcript	13.1003	5.52228	1.24626	0.0324208	0.421514	Domain of unknown function DUF4525||Glycosyltransferase family 18	GO:0044446,GO:0044422,GO:0005737,GO:0043229,GO:0043226,GO:0070062,GO:0043230,GO:0065010,GO:0044444,GO:0044424,GO:0005622,GO:0043227,GO:0031988,GO:0031982,GO:0043231,GO:0044421,GO:0044237,GO:0044260,GO:0044267,GO:0043170,GO:0008152,GO:0071704,GO:0019538,GO:0044238,GO:0005576,GO:0009058,GO:1901576,GO:0044249,GO:0009987,GO:0044464,GO:0034645,GO:0031090,GO:0009059,GO:0005623,GO:0012505,GO:0043412,GO:…	intracellular organelle part,organelle part,cytoplasm,intracellular organelle,organelle,extracellular vesicular exosome,extracellular organelle,extracellular membrane-bounded organelle,cytoplasmic part,intracellular part,intracellular,membrane-bounded organelle,membrane-bounded vesicle,vesicle,intracellular membrane-bounded organelle,extracellular region part,cellular metabolic process,cellular m…	--	--
ENST00000637551	ENSG00000283220	CLN3	transcript	1.78796	0.753747	1.24616	0.0144779	0.362988	Batten's disease protein Cln3, subgroup||Major facilitator superfamily domain||Batten's disease protein Cln3	GO:0044446,GO:0044422,GO:0005737,GO:0043229,GO:0043226,GO:0044444,GO:0044424,GO:0005622,GO:0043227,GO:0043231,GO:0044464,GO:0031090,GO:0005623,GO:0044437,GO:0005774,GO:0005773,GO:0005765,GO:0000323,GO:0005764,GO:0016020,GO:0005575,GO:0044425,GO:0016021,GO:0031224	intracellular organelle part,organelle part,cytoplasm,intracellular organelle,organelle,cytoplasmic part,intracellular part,intracellular,membrane-bounded organelle,intracellular membrane-bounded organelle,cell part,organelle membrane,cell,vacuolar part,vacuolar membrane,vacuole,lysosomal membrane,lytic vacuole,lysosome,membrane,cellular_component,membrane part,integral to membrane,intrinsic to m…	--	--
ENST00000278856	ENSG00000133316	WDR74	transcript	4.20462	1.79429	1.22856	0.020485	0.388242	WD40-repeat-containing domain||WD40/YVTN repeat-like-containing domain||-||WD40 repeat	GO:0044446,GO:0044422,GO:0043229,GO:0043226,GO:0044424,GO:0005622,GO:0043227,GO:0030529,GO:0043231,GO:0043233,GO:0044428,GO:0031974,GO:0031981,GO:0070013,GO:0022613,GO:0032991,GO:0042254,GO:0005634,GO:0071840,GO:0043228,GO:0043232,GO:0044085,GO:0005730,GO:0042273,GO:0044464,GO:0005623,GO:0008150,GO:0003674,GO:0005575,GO:0030684,GO:0030687	intracellular organelle part,organelle part,intracellular organelle,organelle,intracellular part,intracellular,membrane-bounded organelle,ribonucleoprotein complex,intracellular membrane-bounded organelle,organelle lumen,nuclear part,membrane-enclosed lumen,nuclear lumen,intracellular organelle lumen,ribonucleoprotein complex biogenesis,macromolecular complex,ribosome biogenesis,nucleus,cellular …	--	--
ENST00000409045	ENSG00000079156	OSBPL6	transcript	8.58612	3.67178	1.22553	0.0264584	0.405599	PH domain-like||Oxysterol-binding protein||Pleckstrin homology domain||Oxysterol-binding protein, conserved site	GO:0044446,GO:0044422,GO:0005737,GO:0043229,GO:0043226,GO:0044444,GO:0044424,GO:0005622,GO:0043227,GO:0005829,GO:0043231,GO:0044428,GO:0005634,GO:0033036,GO:0071702,GO:0005488,GO:0044464,GO:0031090,GO:0005623,GO:0012505,GO:0051234,GO:0051179,GO:0006810,GO:0044765,GO:0008150,GO:0044699,GO:0005783,GO:0003674,GO:0016020,GO:0048471,GO:0042175,GO:0005789,GO:0044432,GO:0005575,GO:0031967,GO:0031975,GO:…	intracellular organelle part,organelle part,cytoplasm,intracellular organelle,organelle,cytoplasmic part,intracellular part,intracellular,membrane-bounded organelle,cytosol,intracellular membrane-bounded organelle,nuclear part,nucleus,macromolecule localization,organic substance transport,binding,cell part,organelle membrane,cell,endomembrane system,establishment of localization,localization,tran…	--	--
ENST00000531253	ENSG00000196535	MYO18A	transcript	1.6162	0.696703	1.21399	0.0282398	0.407303	P-loop containing nucleoside triphosphate hydrolase||IQ motif, EF-hand binding site||Myosin tail||Myosin head, motor domain||Unconventional myosin-XVIIIa||PDZ domain||DNA recombination and repair protein RecA, monomer-monomer interface||Myosin-like IQ motif-containing domain||-	GO:0044446,GO:0044422,GO:0005737,GO:0043229,GO:0043226,GO:0044444,GO:0044424,GO:0005622,GO:0043227,GO:0043231,GO:0005515,GO:0043233,GO:0044428,GO:0031974,GO:0031981,GO:0070013,GO:0045184,GO:0046907,GO:0015031,GO:0032991,GO:0005654,GO:0044237,GO:0044260,GO:0043170,GO:0008152,GO:0071704,GO:0008104,GO:0005634,GO:0033036,GO:0044238,GO:0071840,GO:0051649,GO:0043228,GO:0043232,GO:0051641,GO:0071702,GO:…	intracellular organelle part,organelle part,cytoplasm,intracellular organelle,organelle,cytoplasmic part,intracellular part,intracellular,membrane-bounded organelle,intracellular membrane-bounded organelle,protein binding,organelle lumen,nuclear part,membrane-enclosed lumen,nuclear lumen,intracellular organelle lumen,establishment of protein localization,intracellular transport,protein transport,…	--	--
ENST00000374557	ENSG00000095203	EPB41L4B	transcript	17.919	7.73154	1.21266	0.0101087	0.342825	Band 4.1-like protein 4B||Ezrin/radixin/moesin-like||FERM domain||FERM, N-terminal||Ubiquitin-related domain||Band 4.1 domain||FERM central domain||PH domain-like||FERM, C-terminal PH-like domain||FERM adjacent (FA)||FERM conserved site||FERM/acyl-CoA-binding protein, 3-helical bundle	GO:0005737,GO:0043229,GO:0043226,GO:0044424,GO:0005622,GO:0005515,GO:0043170,GO:0008152,GO:0071704,GO:0030054,GO:0071840,GO:0010467,GO:0043228,GO:0043232,GO:0005488,GO:0005198,GO:0005911,GO:0016043,GO:0009987,GO:0044464,GO:0005623,GO:0019222,GO:0006996,GO:0048522,GO:0009893,GO:0051179,GO:0048518,GO:0060255,GO:0010604,GO:0044763,GO:0008150,GO:0010468,GO:0010628,GO:0030029,GO:0044699,GO:0040012,GO:…	cytoplasm,intracellular organelle,organelle,intracellular part,intracellular,protein binding,macromolecule metabolic process,metabolic process,organic substance metabolic process,cell junction,cellular component organization or biogenesis,gene expression,non-membrane-bounded organelle,intracellular non-membrane-bounded organelle,binding,structural molecule activity,cell-cell junction,cellular com…	--	--
ENST00000431431	ENSG00000129657	SEC14L1	transcript	21.1389	9.25881	1.191	0.00591877	0.308655	-||GOLD domain||CRAL-TRIO lipid binding domain||PRELI/MSF1 domain||CRAL/TRIO, N-terminal domain	GO:0005737,GO:0043229,GO:0043226,GO:0044444,GO:0044424,GO:0005622,GO:0043227,GO:0043231,GO:0005515,GO:0071702,GO:0005488,GO:0051704,GO:0009987,GO:0044464,GO:0048523,GO:0048519,GO:0005623,GO:0051234,GO:0051179,GO:0006810,GO:0048518,GO:0044765,GO:0005794,GO:0044763,GO:0008150,GO:0044699,GO:0035556,GO:0003674,GO:0016020,GO:0006950,GO:0009966,GO:0005575,GO:0048584,GO:0023057,GO:0010648,GO:0010646,GO:…	cytoplasm,intracellular organelle,organelle,cytoplasmic part,intracellular part,intracellular,membrane-bounded organelle,intracellular membrane-bounded organelle,protein binding,organic substance transport,binding,multi-organism process,cellular process,cell part,negative regulation of cellular process,negative regulation of biological process,cell,establishment of localization,localization,trans…	--	--
ENST00000436443	ENSG00000178568	ERBB4	transcript	4.79078	2.10052	1.18951	0.0416714	0.442256	Receptor L-domain||Protein kinase, ATP binding site||Protein kinase-like domain||Protein kinase domain||Furin-like cysteine-rich domain||Tyrosine-protein kinase, active site||Serine-threonine/tyrosine-protein kinase catalytic domain||Leucine-rich repeat domain, L domain-like||Tyrosine protein kinase, EGF/ERB/XmrK receptor||Growth factor receptor domain 4||Furin-like repeat||Tyrosine-protein kinas…	GO:0044446,GO:0044422,GO:0005737,GO:0043229,GO:0043226,GO:0044444,GO:0044424,GO:0005622,GO:0043227,GO:0005829,GO:0043231,GO:0005515,GO:0043233,GO:0044428,GO:0031974,GO:0031981,GO:0070013,GO:0016482,GO:0045184,GO:0046907,GO:0006886,GO:0015031,GO:0032991,GO:0005654,GO:0044237,GO:0044260,GO:0044267,GO:0043170,GO:0008152,GO:0071704,GO:0008104,GO:0005634,GO:0033036,GO:0006605,GO:0034613,GO:0019538,GO:…	intracellular organelle part,organelle part,cytoplasm,intracellular organelle,organelle,cytoplasmic part,intracellular part,intracellular,membrane-bounded organelle,cytosol,intracellular membrane-bounded organelle,protein binding,organelle lumen,nuclear part,membrane-enclosed lumen,nuclear lumen,intracellular organelle lumen,cytoplasmic transport,establishment of protein localization,intracellula…	--	--
ENST00000340258	ENSG00000107551	RASSF4	transcript	3.08681	1.35561	1.18717	0.00191032	0.301385	-||Ras-associating (RA) domain||SARAH domain||Ubiquitin-related domain	GO:0005515,GO:0005488,GO:0009987,GO:0007049,GO:0044763,GO:0008150,GO:0044699,GO:0003674,GO:0050789,GO:0050794,GO:0051716,GO:0007165,GO:0065007,GO:0007154,GO:0050896,GO:0044700,GO:0023052	protein binding,binding,cellular process,cell cycle,single-organism cellular process,biological_process,single-organism process,molecular_function,regulation of biological process,regulation of cellular process,cellular response to stimulus,signal transduction,biological regulation,cell communication,response to stimulus,single organism signaling,signaling	--	--
ENST00000342795	ENSG00000003402	CFLAR	transcript	2.44693	1.0766	1.18449	0.00725408	0.312554	Death-like domain||Death effector domain||Caspase-like domain||Peptidase C14, p20 domain||Peptidase C14A, caspase catalytic domain	GO:0005737,GO:0044444,GO:0044424,GO:0005622,GO:0005829,GO:0005515,GO:0016032,GO:0044764,GO:0044403,GO:0044419,GO:0032991,GO:0044237,GO:0044260,GO:0043170,GO:0008152,GO:0071704,GO:0019538,GO:0044238,GO:0071840,GO:0010467,GO:0044085,GO:0005488,GO:0006807,GO:0016070,GO:0051704,GO:0034641,GO:0019899,GO:0046483,GO:1901360,GO:0006139,GO:0009058,GO:0090304,GO:0016043,GO:1901576,GO:0044249,GO:0009987,GO:…	cytoplasm,cytoplasmic part,intracellular part,intracellular,cytosol,protein binding,viral process,multi-organism cellular process,symbiosis, encompassing mutualism through parasitism,interspecies interaction between organisms,macromolecular complex,cellular metabolic process,cellular macromolecule metabolic process,macromolecule metabolic process,metabolic process,organic substance metabolic proc…	--	--
ENST00000507467	ENSG00000049283	EPN3	transcript	4.37391	1.92929	1.18085	0.0178848	0.375638	ENTH/VHS||-||Ubiquitin interacting motif||ENTH domain||Epsin-3, metazoa	GO:0044446,GO:0044422,GO:0005737,GO:0043229,GO:0043226,GO:0070062,GO:0043230,GO:0065010,GO:0044444,GO:0044424,GO:0005622,GO:0043227,GO:0031988,GO:0031982,GO:0043231,GO:0005515,GO:0043233,GO:0044428,GO:0031974,GO:0031981,GO:0070013,GO:0044421,GO:0005654,GO:0005634,GO:0005488,GO:0005576,GO:0044464,GO:0005623,GO:0012505,GO:0016023,GO:0031410,GO:0003674,GO:0016020,GO:0048471,GO:0005575,GO:0030135,GO:…	intracellular organelle part,organelle part,cytoplasm,intracellular organelle,organelle,extracellular vesicular exosome,extracellular organelle,extracellular membrane-bounded organelle,cytoplasmic part,intracellular part,intracellular,membrane-bounded organelle,membrane-bounded vesicle,vesicle,intracellular membrane-bounded organelle,protein binding,organelle lumen,nuclear part,membrane-enclosed …	--	--
ENST00000606162	ENSG00000122378	FAM213A	transcript	16.2906	7.22186	1.1736	0.00440771	0.301385	Peroxiredoxin-like FAM213 family||Peroxiredoxin-like FAM213/AAED1	GO:0005737,GO:0043229,GO:0043226,GO:0070062,GO:0043230,GO:0065010,GO:0044444,GO:0044424,GO:0005622,GO:0043227,GO:0031988,GO:0031982,GO:0043231,GO:0044421,GO:0008152,GO:0005576,GO:0009987,GO:0044464,GO:0005623,GO:0044767,GO:0044763,GO:0008150,GO:0044699,GO:0048856,GO:0050793,GO:0003674,GO:0048869,GO:0045595,GO:0032502,GO:0005575,GO:0030154,GO:0005739,GO:0044710,GO:0048731,GO:0050789,GO:0048513,GO:…	cytoplasm,intracellular organelle,organelle,extracellular vesicular exosome,extracellular organelle,extracellular membrane-bounded organelle,cytoplasmic part,intracellular part,intracellular,membrane-bounded organelle,membrane-bounded vesicle,vesicle,intracellular membrane-bounded organelle,extracellular region part,metabolic process,extracellular region,cellular process,cell part,cell,single-org…	--	--
ENST00000404643	ENSG00000163374	YY1AP1	transcript	1.97386	0.878699	1.16758	0.0239219	0.396979	YY1-associated protein 1||GON-4-like protein	GO:0005737,GO:0043229,GO:0043226,GO:0044424,GO:0005622,GO:0043227,GO:0043231,GO:0005515,GO:0044237,GO:0044260,GO:0043170,GO:0008152,GO:0071704,GO:0005634,GO:0044238,GO:0010467,GO:0005488,GO:0006807,GO:0016070,GO:0034641,GO:0046483,GO:1901360,GO:0006139,GO:0009058,GO:0090304,GO:1901576,GO:0044249,GO:0009987,GO:0006725,GO:0044464,GO:0048523,GO:0034645,GO:0048519,GO:0009059,GO:0005623,GO:0019222,GO:…	cytoplasm,intracellular organelle,organelle,intracellular part,intracellular,membrane-bounded organelle,intracellular membrane-bounded organelle,protein binding,cellular metabolic process,cellular macromolecule metabolic process,macromolecule metabolic process,metabolic process,organic substance metabolic process,nucleus,primary metabolic process,gene expression,binding,nitrogen compound metaboli…	--	--
ENST00000280154	ENSG00000150593	PDCD4	transcript	32.3462	14.4417	1.16335	0.0202481	0.387431	MIF4G-like domain||Armadillo-type fold||Initiation factor eIF-4 gamma, MA3	GO:0044446,GO:0044422,GO:0005737,GO:0043229,GO:0043226,GO:0044444,GO:0044424,GO:0005622,GO:0043227,GO:0005829,GO:0043231,GO:0005515,GO:0043233,GO:0044428,GO:0031974,GO:0031981,GO:0070013,GO:0005654,GO:0044237,GO:0044260,GO:0003723,GO:0044267,GO:0043170,GO:0008152,GO:0071704,GO:0005634,GO:0019538,GO:0044238,GO:0010467,GO:0005488,GO:0006807,GO:0016070,GO:0034641,GO:0046483,GO:1901360,GO:0006139,GO:…	intracellular organelle part,organelle part,cytoplasm,intracellular organelle,organelle,cytoplasmic part,intracellular part,intracellular,membrane-bounded organelle,cytosol,intracellular membrane-bounded organelle,protein binding,organelle lumen,nuclear part,membrane-enclosed lumen,nuclear lumen,intracellular organelle lumen,nucleoplasm,cellular metabolic process,cellular macromolecule metabolic …	--	--
ENST00000511168	ENSG00000114686	MRPL3	transcript	3.20935	1.43742	1.15879	0.0123861	0.355274	Ribosomal protein L3||Ribosomal protein L3, bacterial/organelle-type||-||Translation protein, beta-barrel domain||Ribosomal protein L3, conserved site	GO:0044446,GO:0044422,GO:0005737,GO:0043229,GO:0043226,GO:0044444,GO:0044424,GO:0005622,GO:0043227,GO:0030529,GO:0043231,GO:0043233,GO:0031974,GO:0070013,GO:0044391,GO:0032991,GO:0003735,GO:0044237,GO:0044260,GO:0006412,GO:0003723,GO:0044267,GO:0043170,GO:0008152,GO:0071704,GO:0005840,GO:0015934,GO:0019538,GO:0044238,GO:0071840,GO:0010467,GO:0043228,GO:0043232,GO:0005488,GO:0005198,GO:0009058,GO:…	intracellular organelle part,organelle part,cytoplasm,intracellular organelle,organelle,cytoplasmic part,intracellular part,intracellular,membrane-bounded organelle,ribonucleoprotein complex,intracellular membrane-bounded organelle,organelle lumen,membrane-enclosed lumen,intracellular organelle lumen,ribosomal subunit,macromolecular complex,structural constituent of ribosome,cellular metabolic pr…	--	--
ENST00000621483	ENSG00000092931	MFSD11	transcript	2.00101	0.897216	1.1572	0.04468	0.44796	Ion channel regulatory protein, UNC-93||-||Major facilitator superfamily domain	GO:0008150,GO:0003674,GO:0016020,GO:0005575,GO:0044425,GO:0016021,GO:0031224	biological_process,molecular_function,membrane,cellular_component,membrane part,integral to membrane,intrinsic to membrane	--	--
ENST00000543831	ENSG00000203859	HSD3B2	transcript	3.05496	1.37922	1.1473	0.0414397	0.442123	NAD(P)-binding domain||3-beta hydroxysteroid dehydrogenase/isomerase	GO:0044446,GO:0044422,GO:0005737,GO:0043229,GO:0043226,GO:0044444,GO:0044424,GO:0005622,GO:0043227,GO:0043231,GO:0031974,GO:0044237,GO:0008152,GO:0071704,GO:0044238,GO:1901360,GO:0009058,GO:1901576,GO:0044249,GO:0009987,GO:0044464,GO:0031090,GO:0005623,GO:0012505,GO:1901362,GO:0008150,GO:0005783,GO:0003674,GO:0016020,GO:0042175,GO:0005789,GO:0044432,GO:0005575,GO:0005739,GO:0019866,GO:0031967,GO:…	intracellular organelle part,organelle part,cytoplasm,intracellular organelle,organelle,cytoplasmic part,intracellular part,intracellular,membrane-bounded organelle,intracellular membrane-bounded organelle,membrane-enclosed lumen,cellular metabolic process,metabolic process,organic substance metabolic process,primary metabolic process,organic cyclic compound metabolic process,biosynthetic process…	--	--
ENST00000444537	ENSG00000082438	COBLL1	transcript	2.21536	1.00375	1.14214	0.0280662	0.406744	Cordon-bleu, ubiquitin-like domain||WH2 domain||-	GO:0005912,GO:0043226,GO:0070062,GO:0043230,GO:0065010,GO:0070161,GO:0043227,GO:0031988,GO:0031982,GO:0005515,GO:0044421,GO:0005913,GO:0030054,GO:0071840,GO:0044085,GO:0005488,GO:0005576,GO:0005911,GO:0016043,GO:0009987,GO:0043933,GO:0006996,GO:0034622,GO:0022607,GO:0065003,GO:0044763,GO:0008150,GO:0071822,GO:0030029,GO:0044699,GO:0003674,GO:0043623,GO:0007010,GO:0006461,GO:0051258,GO:0070271,GO:…	adherens junction,organelle,extracellular vesicular exosome,extracellular organelle,extracellular membrane-bounded organelle,anchoring junction,membrane-bounded organelle,membrane-bounded vesicle,vesicle,protein binding,extracellular region part,cell-cell adherens junction,cell junction,cellular component organization or biogenesis,cellular component biogenesis,binding,extracellular region,cell-c…	--	--
ENST00000393958	ENSG00000173599	PC	transcript	4.15832	1.8969	1.13235	0.0145232	0.362988	Biotin carboxylase, C-terminal||Biotin carboxylation domain||Biotin/lipoyl attachment||ATP-grasp fold, subdomain 2||Aldolase-type TIM barrel||Biotin carboxylase-like, N-terminal domain||Biotin-binding site||Carbamoyl-phosphate synthetase large subunit-like, ATP-binding domain||Pyruvate carboxylase||Homeodomain-like||Rudiment single hybrid motif||Carboxylase, conserved domain||ATP-grasp fold||Sing…	GO:0044446,GO:0044422,GO:0005737,GO:0043229,GO:0043226,GO:0044444,GO:0044424,GO:0005622,GO:0043227,GO:0005829,GO:0043231,GO:0005515,GO:0043233,GO:0031974,GO:0070013,GO:0016032,GO:0044764,GO:0044403,GO:0044419,GO:0044237,GO:0019058,GO:0043170,GO:0008152,GO:0071704,GO:0044238,GO:0071840,GO:0010467,GO:0044085,GO:0005488,GO:0006807,GO:0051704,GO:0034641,GO:0046483,GO:1901360,GO:0009058,GO:0016043,GO:…	intracellular organelle part,organelle part,cytoplasm,intracellular organelle,organelle,cytoplasmic part,intracellular part,intracellular,membrane-bounded organelle,cytosol,intracellular membrane-bounded organelle,protein binding,organelle lumen,membrane-enclosed lumen,intracellular organelle lumen,viral process,multi-organism cellular process,symbiosis, encompassing mutualism through parasitism,…	--	--
ENST00000627432	ENSG00000196586	MYO6	transcript	7.67469	3.51955	1.12472	0.0416172	0.442256	-||Myosin head, motor domain||Myosin VI, cargo binding domain||P-loop containing nucleoside triphosphate hydrolase	GO:0044446,GO:0044422,GO:0005737,GO:0043229,GO:0005912,GO:0043226,GO:0070062,GO:0043230,GO:0065010,GO:0070161,GO:0044444,GO:0044424,GO:0005622,GO:0043227,GO:0031988,GO:0005829,GO:0031982,GO:0043231,GO:0005515,GO:0043233,GO:0044428,GO:0031974,GO:0031981,GO:0070013,GO:0045184,GO:0046907,GO:0006886,GO:0015031,GO:0032991,GO:0044421,GO:0005654,GO:0044237,GO:0044260,GO:0043170,GO:0008152,GO:0071704,GO:…	intracellular organelle part,organelle part,cytoplasm,intracellular organelle,adherens junction,organelle,extracellular vesicular exosome,extracellular organelle,extracellular membrane-bounded organelle,anchoring junction,cytoplasmic part,intracellular part,intracellular,membrane-bounded organelle,membrane-bounded vesicle,cytosol,vesicle,intracellular membrane-bounded organelle,protein binding,or…	--	--
ENST00000474004	ENSG00000184047	DIABLO	transcript	2.3293	1.06824	1.12466	0.0482579	0.457978	Smac/DIABLO protein||-||Smac/DIABLO-like	GO:0044446,GO:0044422,GO:0005737,GO:0043229,GO:0043226,GO:0044444,GO:0044424,GO:0005622,GO:0043227,GO:0005829,GO:0043231,GO:0005515,GO:0031974,GO:0032991,GO:0008152,GO:0005488,GO:0009987,GO:0044464,GO:0008219,GO:0016265,GO:0005623,GO:0019222,GO:0043234,GO:0006915,GO:0012501,GO:0097190,GO:0048522,GO:0097191,GO:0048518,GO:0042981,GO:0043067,GO:0010941,GO:0033554,GO:0044763,GO:0008150,GO:0044699,GO:…	intracellular organelle part,organelle part,cytoplasm,intracellular organelle,organelle,cytoplasmic part,intracellular part,intracellular,membrane-bounded organelle,cytosol,intracellular membrane-bounded organelle,protein binding,membrane-enclosed lumen,macromolecular complex,metabolic process,binding,cellular process,cell part,cell death,death,cell,regulation of metabolic process,protein complex…	--	--
ENST00000307954	ENSG00000217128	FNIP1	transcript	13.3521	6.13461	1.12203	0.0270478	0.405599	Folliculin-interacting protein, C-terminal domain||Folliculin-interacting protein family||Folliculin-interacting protein, middle domain||Folliculin-interacting protein, N-terminal domain	GO:0005737,GO:0044424,GO:0005622,GO:0005515,GO:0044237,GO:0044260,GO:0044267,GO:0043170,GO:0008152,GO:0071704,GO:0019538,GO:0044238,GO:0071840,GO:0010467,GO:0044085,GO:0044248,GO:0005488,GO:0006807,GO:0009056,GO:0016070,GO:0034641,GO:0046483,GO:1901360,GO:0006139,GO:0009058,GO:0090304,GO:0016043,GO:1901576,GO:0051246,GO:0044249,GO:0032268,GO:0009987,GO:0006725,GO:0044464,GO:0034655,GO:1901575,GO:…	cytoplasm,intracellular part,intracellular,protein binding,cellular metabolic process,cellular macromolecule metabolic process,cellular protein metabolic process,macromolecule metabolic process,metabolic process,organic substance metabolic process,protein metabolic process,primary metabolic process,cellular component organization or biogenesis,gene expression,cellular component biogenesis,cellula…	--	--
ENST00000616080	ENSG00000121671	CRY2	transcript	3.63406	1.67346	1.11875	0.00948782	0.338943	DNA photolyase, N-terminal||Rossmann-like alpha/beta/alpha sandwich fold||Cryptochrome/DNA photolyase, FAD-binding domain	GO:0005737,GO:0043229,GO:0043226,GO:0044444,GO:0044424,GO:0005622,GO:0043227,GO:0043231,GO:0005515,GO:0016482,GO:0045184,GO:0046907,GO:0006886,GO:0015031,GO:0044237,GO:0044260,GO:0044267,GO:0043170,GO:0008152,GO:0071704,GO:0008104,GO:0005634,GO:0033036,GO:0006605,GO:0034613,GO:0019538,GO:0070727,GO:0044238,GO:0010467,GO:0051649,GO:0051641,GO:0033365,GO:0071702,GO:0005488,GO:0006807,GO:0016070,GO:…	cytoplasm,intracellular organelle,organelle,cytoplasmic part,intracellular part,intracellular,membrane-bounded organelle,intracellular membrane-bounded organelle,protein binding,cytoplasmic transport,establishment of protein localization,intracellular transport,intracellular protein transport,protein transport,cellular metabolic process,cellular macromolecule metabolic process,cellular protein me…	--	--
ENST00000300784	ENSG00000167363	FN3K	transcript	3.41855	1.57555	1.11753	0.00472559	0.301688	Fructosamine/Ketosamine-3-kinase||Protein kinase-like domain	GO:0005737,GO:0044444,GO:0044424,GO:0005622,GO:0005829,GO:0044237,GO:0044260,GO:0044267,GO:0043170,GO:0008152,GO:0071704,GO:0019538,GO:0044238,GO:0006807,GO:0009987,GO:0044464,GO:0005623,GO:0043412,GO:0006464,GO:0036211,GO:0006796,GO:0006793,GO:0044763,GO:0008150,GO:0016310,GO:0044699,GO:0048856,GO:0003674,GO:0048869,GO:0032502,GO:0005575,GO:0030154,GO:0044710,GO:1901564,GO:0009888,GO:1901135,GO:…	cytoplasm,cytoplasmic part,intracellular part,intracellular,cytosol,cellular metabolic process,cellular macromolecule metabolic process,cellular protein metabolic process,macromolecule metabolic process,metabolic process,organic substance metabolic process,protein metabolic process,primary metabolic process,nitrogen compound metabolic process,cellular process,cell part,cell,macromolecule modifica…	--	--
ENST00000370857	ENSG00000076770	MBNL3	transcript	21.9719	10.1295	1.1171	0.0411479	0.441857	Zinc finger, CCCH-type	GO:0005737,GO:0043229,GO:0043226,GO:0044424,GO:0005622,GO:0043227,GO:0043231,GO:0016071,GO:0006396,GO:0044237,GO:0044260,GO:0043170,GO:0008152,GO:0071704,GO:0005634,GO:0044238,GO:0010467,GO:0005488,GO:0006807,GO:0016070,GO:0034641,GO:0046483,GO:1901360,GO:0006139,GO:0090304,GO:0009987,GO:0006725,GO:0044464,GO:0048523,GO:0048519,GO:0005623,GO:0019222,GO:0006397,GO:0008380,GO:0031323,GO:0080090,GO:…	cytoplasm,intracellular organelle,organelle,intracellular part,intracellular,membrane-bounded organelle,intracellular membrane-bounded organelle,mRNA metabolic process,RNA processing,cellular metabolic process,cellular macromolecule metabolic process,macromolecule metabolic process,metabolic process,organic substance metabolic process,nucleus,primary metabolic process,gene expression,binding,nitr…	--	--
ENST00000454293	ENSG00000011198	ABHD5	transcript	2.15154	0.994602	1.11318	0.0340386	0.423857	Peptidase S33||-||Alpha/Beta hydrolase fold||Alpha/beta hydrolase fold-1	GO:0005737,GO:0043229,GO:0043226,GO:0044444,GO:0044424,GO:0005622,GO:0043227,GO:0005829,GO:0043231,GO:0044237,GO:0043170,GO:0008152,GO:0071704,GO:0005634,GO:0033036,GO:0019538,GO:0044238,GO:0044248,GO:0009056,GO:0009058,GO:1901576,GO:0044249,GO:0009987,GO:0044464,GO:1901575,GO:0048519,GO:0005623,GO:0019222,GO:0048522,GO:0009893,GO:0051179,GO:0031323,GO:0048518,GO:0080090,GO:0031329,GO:0031325,GO:…	cytoplasm,intracellular organelle,organelle,cytoplasmic part,intracellular part,intracellular,membrane-bounded organelle,cytosol,intracellular membrane-bounded organelle,cellular metabolic process,macromolecule metabolic process,metabolic process,organic substance metabolic process,nucleus,macromolecule localization,protein metabolic process,primary metabolic process,cellular catabolic process,ca…	--	--
ENST00000589049	ENSG00000134779	TPGS2	transcript	4.63562	2.15417	1.10563	0.0188047	0.379148	SMI1/KNR4-like domain||-	GO:0044446,GO:0044422,GO:0005737,GO:0043229,GO:0043226,GO:0044424,GO:0005622,GO:0032991,GO:0043228,GO:0043232,GO:0044464,GO:0005623,GO:0043234,GO:0005575,GO:0005856,GO:0015630,GO:0044430,GO:0005874	intracellular organelle part,organelle part,cytoplasm,intracellular organelle,organelle,intracellular part,intracellular,macromolecular complex,non-membrane-bounded organelle,intracellular non-membrane-bounded organelle,cell part,cell,protein complex,cellular_component,cytoskeleton,microtubule cytoskeleton,cytoskeletal part,microtubule	--	--
ENST00000312377	ENSG00000161800	RACGAP1	transcript	1.69402	0.787265	1.10553	0.0203042	0.387431	Rho GTPase-activating protein domain||-||Protein kinase C-like, phorbol ester/diacylglycerol-binding domain||Rho GTPase activation protein	GO:0044446,GO:0044422,GO:0005737,GO:0043229,GO:0043226,GO:0070062,GO:0043230,GO:0065010,GO:0044444,GO:0044424,GO:0005622,GO:0043227,GO:0031988,GO:0005829,GO:0031982,GO:0043231,GO:0005515,GO:0043233,GO:0044428,GO:0031974,GO:0031981,GO:0070013,GO:0046907,GO:0032991,GO:0044421,GO:0005654,GO:0044237,GO:0008152,GO:0071704,GO:0008104,GO:0005634,GO:0033036,GO:0034613,GO:0070727,GO:0044238,GO:0071840,GO:…	intracellular organelle part,organelle part,cytoplasm,intracellular organelle,organelle,extracellular vesicular exosome,extracellular organelle,extracellular membrane-bounded organelle,cytoplasmic part,intracellular part,intracellular,membrane-bounded organelle,membrane-bounded vesicle,cytosol,vesicle,intracellular membrane-bounded organelle,protein binding,organelle lumen,nuclear part,membrane-e…	--	--
ENST00000392003	ENSG00000163359	COL6A3	transcript	2.4415	1.13501	1.10506	0.00537769	0.30756	von Willebrand factor, type A||Proteinase inhibitor I2, Kunitz, conserved site||Immunoglobulin-like fold||Pancreatic trypsin inhibitor Kunitz domain||Fibronectin type III||Collagen triple helix repeat	GO:0044446,GO:0044422,GO:0005737,GO:0043229,GO:0043226,GO:0070062,GO:0043230,GO:0065010,GO:0044444,GO:0044424,GO:0005622,GO:0043227,GO:0031988,GO:0031982,GO:0043231,GO:0043233,GO:0031974,GO:0070013,GO:0044421,GO:0043170,GO:0008152,GO:0071704,GO:0071840,GO:0009056,GO:0005576,GO:0016043,GO:0009987,GO:0044464,GO:0005623,GO:0019222,GO:0044767,GO:0044763,GO:0008150,GO:0044699,GO:0048856,GO:0005783,GO:…	intracellular organelle part,organelle part,cytoplasm,intracellular organelle,organelle,extracellular vesicular exosome,extracellular organelle,extracellular membrane-bounded organelle,cytoplasmic part,intracellular part,intracellular,membrane-bounded organelle,membrane-bounded vesicle,vesicle,intracellular membrane-bounded organelle,organelle lumen,membrane-enclosed lumen,intracellular organelle…	--	--
ENST00000404251	ENSG00000009954	BAZ1B	transcript	4.55498	2.12071	1.1029	0.0305014	0.415569	Zinc finger, RING-type||Zinc finger, FYVE/PHD-type||WSTF/Acf1/Cbp146||Bromodomain||WHIM2 domain||Zinc finger, PHD-type, conserved site||WHIM1 domain||Bromodomain, conserved site||Zinc finger, PHD-finger||Zinc finger, RING/FYVE/PHD-type||Zinc finger, PHD-type||DDT domain	GO:0044446,GO:0044422,GO:0043229,GO:0043226,GO:0044424,GO:0005622,GO:0043227,GO:0043231,GO:0005515,GO:0043233,GO:0044428,GO:0031974,GO:0031981,GO:0070013,GO:0005654,GO:0044237,GO:0044260,GO:0044267,GO:0043170,GO:0008152,GO:0071704,GO:0005634,GO:0019538,GO:0044238,GO:0071840,GO:0010467,GO:0043228,GO:0043232,GO:0005488,GO:0006807,GO:0016070,GO:0034641,GO:0046483,GO:1901360,GO:0006139,GO:0009058,GO:…	intracellular organelle part,organelle part,intracellular organelle,organelle,intracellular part,intracellular,membrane-bounded organelle,intracellular membrane-bounded organelle,protein binding,organelle lumen,nuclear part,membrane-enclosed lumen,nuclear lumen,intracellular organelle lumen,nucleoplasm,cellular metabolic process,cellular macromolecule metabolic process,cellular protein metabolic …	--	--
ENST00000405995	ENSG00000130723	PRRC2B	transcript	4.08906	1.9056	1.10152	0.0277759	0.406744	Protein PRRC2||BAT2, N-terminal	GO:0009987,GO:0044763,GO:0008150,GO:0044699,GO:0048869,GO:0032502,GO:0030154	cellular process,single-organism cellular process,biological_process,single-organism process,cellular developmental process,developmental process,cell differentiation	--	--
ENST00000342506	ENSG00000187944	C2orf66	transcript	1.76338	0.822048	1.10105	0.0460323	0.452758	Protein of unknown function DUF4720	GO:0005576,GO:0005575	extracellular region,cellular_component	--	--
ENST00000366913	ENSG00000117791	2018-03-02	transcript	10.5116	4.91722	1.09607	0.0403781	0.44069	Molybdenum cofactor sulfurase, C-terminal||Pyruvate kinase-like, insert domain||MOSC, N-terminal beta barrel	GO:0044446,GO:0044422,GO:0005737,GO:0043229,GO:0043226,GO:0070062,GO:0043230,GO:0065010,GO:0044444,GO:0044424,GO:0005622,GO:0043227,GO:0031988,GO:0031982,GO:0043231,GO:0044421,GO:0044237,GO:0008152,GO:0071704,GO:0005488,GO:0006807,GO:0005576,GO:0009987,GO:0044464,GO:0031090,GO:0005623,GO:1901363,GO:0097159,GO:0008150,GO:0003674,GO:0016020,GO:0006950,GO:0005575,GO:0005739,GO:0042221,GO:0019866,GO:…	intracellular organelle part,organelle part,cytoplasm,intracellular organelle,organelle,extracellular vesicular exosome,extracellular organelle,extracellular membrane-bounded organelle,cytoplasmic part,intracellular part,intracellular,membrane-bounded organelle,membrane-bounded vesicle,vesicle,intracellular membrane-bounded organelle,extracellular region part,cellular metabolic process,metabolic …	--	--
ENST00000349215	ENSG00000110756	HPS5	transcript	6.25407	2.9549	1.08169	0.0264444	0.405599	WD40/YVTN repeat-like-containing domain||WD40-repeat-containing domain||-	GO:0005737,GO:0044444,GO:0044424,GO:0005622,GO:0005829,GO:0005515,GO:0032991,GO:0044445,GO:0071840,GO:0005488,GO:0016043,GO:0009987,GO:0044464,GO:0005623,GO:0043234,GO:0006996,GO:0044763,GO:0008150,GO:0044699,GO:0003674,GO:0006950,GO:0005575,GO:0065008,GO:0042060,GO:0043473,GO:0065007,GO:0050896,GO:0031084,GO:0009611,GO:0050817,GO:0007599,GO:0007596,GO:0044707,GO:0050878,GO:0032501,GO:0031082	cytoplasm,cytoplasmic part,intracellular part,intracellular,cytosol,protein binding,macromolecular complex,cytosolic part,cellular component organization or biogenesis,binding,cellular component organization,cellular process,cell part,cell,protein complex,organelle organization,single-organism cellular process,biological_process,single-organism process,molecular_function,response to stress,cellul…	--	--
ENST00000258382	ENSG00000135899	SP110	transcript	5.7588	2.72685	1.07854	0.00634393	0.308655	Zinc finger, PHD-type, conserved site||SAND domain||Zinc finger, RING/FYVE/PHD-type||Zinc finger, PHD-finger||SAND domain-like||Zinc finger, PHD-type||Homogeneously-staining region||Zinc finger, FYVE/PHD-type||Bromodomain	GO:0044446,GO:0044422,GO:0043229,GO:0043226,GO:0044424,GO:0005622,GO:0043227,GO:0043231,GO:0043233,GO:0044428,GO:0031974,GO:0031981,GO:0070013,GO:0016032,GO:0044764,GO:0044403,GO:0044419,GO:0044237,GO:0044260,GO:0043170,GO:0008152,GO:0071704,GO:0005634,GO:0044238,GO:0010467,GO:0043228,GO:0043232,GO:0005488,GO:0006807,GO:0016070,GO:0051704,GO:0034641,GO:0046483,GO:1901360,GO:0006139,GO:0009058,GO:…	intracellular organelle part,organelle part,intracellular organelle,organelle,intracellular part,intracellular,membrane-bounded organelle,intracellular membrane-bounded organelle,organelle lumen,nuclear part,membrane-enclosed lumen,nuclear lumen,intracellular organelle lumen,viral process,multi-organism cellular process,symbiosis, encompassing mutualism through parasitism,interspecies interaction…	--	--
ENST00000619548	ENSG00000278845	MRPL45	transcript	1.88425	0.897328	1.07029	0.0154659	0.369111	Tim44-like domain||NTF2-like domain	GO:0005737,GO:0043229,GO:0043226,GO:0044444,GO:0044424,GO:0005622,GO:0043227,GO:0043231,GO:0044464,GO:0005623,GO:0005575,GO:0005739	cytoplasm,intracellular organelle,organelle,cytoplasmic part,intracellular part,intracellular,membrane-bounded organelle,intracellular membrane-bounded organelle,cell part,cell,cellular_component,mitochondrion	--	--
ENST00000395728	ENSG00000204371	EHMT2	transcript	3.23459	1.54056	1.07012	0.00933295	0.338943	Ankyrin repeat-containing domain||SET domain||Pre-SET domain||Ankyrin repeat	GO:0044446,GO:0044422,GO:0043229,GO:0043226,GO:0044424,GO:0005622,GO:0043227,GO:0043231,GO:0005515,GO:0043233,GO:0044428,GO:0031974,GO:0031981,GO:0070013,GO:0005654,GO:0044237,GO:0044260,GO:0044267,GO:0043170,GO:0008152,GO:0071704,GO:0005634,GO:0019538,GO:0044238,GO:0071840,GO:0010467,GO:0043228,GO:0043232,GO:0044085,GO:0005488,GO:0006807,GO:0016070,GO:0034641,GO:0046483,GO:1901360,GO:0006139,GO:…	intracellular organelle part,organelle part,intracellular organelle,organelle,intracellular part,intracellular,membrane-bounded organelle,intracellular membrane-bounded organelle,protein binding,organelle lumen,nuclear part,membrane-enclosed lumen,nuclear lumen,intracellular organelle lumen,nucleoplasm,cellular metabolic process,cellular macromolecule metabolic process,cellular protein metabolic …	--	--
ENST00000534579	ENSG00000198561	CTNND1	transcript	3.61429	1.72676	1.06564	0.018243	0.375638	Armadillo-like helical||Catenin delta-1||Armadillo||-||Armadillo-type fold||Plakophilin/Delta catenin	GO:0005737,GO:0043229,GO:0005912,GO:0043226,GO:0070062,GO:0043230,GO:0065010,GO:0070161,GO:0044444,GO:0044424,GO:0005622,GO:0043227,GO:0031988,GO:0005829,GO:0031982,GO:0043231,GO:0005515,GO:0044421,GO:0044237,GO:0044260,GO:0043170,GO:0008152,GO:0071704,GO:0005634,GO:0005913,GO:0044238,GO:0030054,GO:0071840,GO:0010467,GO:0005488,GO:0006807,GO:0016070,GO:0005576,GO:0034641,GO:0005911,GO:0019899,GO:…	cytoplasm,intracellular organelle,adherens junction,organelle,extracellular vesicular exosome,extracellular organelle,extracellular membrane-bounded organelle,anchoring junction,cytoplasmic part,intracellular part,intracellular,membrane-bounded organelle,membrane-bounded vesicle,cytosol,vesicle,intracellular membrane-bounded organelle,protein binding,extracellular region part,cellular metabolic p…	--	--
ENST00000452726	ENSG00000148218	ALAD	transcript	4.56749	2.19602	1.05651	0.0138938	0.362988	Aldolase-type TIM barrel||Delta-aminolevulinic acid dehydratase||-||Delta-aminolevulinic acid dehydratase, active site	GO:0005737,GO:0043229,GO:0043226,GO:0070062,GO:0043230,GO:0065010,GO:0044444,GO:0044424,GO:0005622,GO:0043227,GO:0031988,GO:0005829,GO:0031982,GO:0043231,GO:0005515,GO:0044421,GO:0044237,GO:0008152,GO:0071704,GO:0005634,GO:0071840,GO:0044085,GO:0005488,GO:0006807,GO:0051704,GO:0005576,GO:0034641,GO:0046483,GO:1901360,GO:0009058,GO:0016043,GO:1901576,GO:0044249,GO:0009987,GO:0006725,GO:0044464,GO:…	cytoplasm,intracellular organelle,organelle,extracellular vesicular exosome,extracellular organelle,extracellular membrane-bounded organelle,cytoplasmic part,intracellular part,intracellular,membrane-bounded organelle,membrane-bounded vesicle,cytosol,vesicle,intracellular membrane-bounded organelle,protein binding,extracellular region part,cellular metabolic process,metabolic process,organic subs…	--	--
ENST00000539611	ENSG00000134287	ARF3	transcript	2.18974	1.06428	1.04088	0.0495661	0.45991	Small GTPase superfamily, ARF/SAR type||Small GTPase superfamily, ARF type||Small GTP-binding protein domain||P-loop containing nucleoside triphosphate hydrolase	GO:0044446,GO:0044422,GO:0005737,GO:0043229,GO:0043226,GO:0070062,GO:0043230,GO:0065010,GO:0044444,GO:0044424,GO:0005622,GO:0043227,GO:0031988,GO:0031982,GO:0043231,GO:0045184,GO:0046907,GO:0015031,GO:0044421,GO:0044237,GO:0008152,GO:0071704,GO:0008104,GO:0033036,GO:0044238,GO:0051649,GO:0051641,GO:0071702,GO:0005488,GO:0005576,GO:0009058,GO:1901576,GO:0044249,GO:0009987,GO:0044464,GO:0031090,GO:…	intracellular organelle part,organelle part,cytoplasm,intracellular organelle,organelle,extracellular vesicular exosome,extracellular organelle,extracellular membrane-bounded organelle,cytoplasmic part,intracellular part,intracellular,membrane-bounded organelle,membrane-bounded vesicle,vesicle,intracellular membrane-bounded organelle,establishment of protein localization,intracellular transport,p…	--	--
ENST00000566151	ENSG00000103196	CRISPLD2	transcript	3.21625	1.56508	1.03914	0.019851	0.387215	LCCL domain||Allergen V5/Tpx-1-related, conserved site||Cysteine-rich secretory protein, allergen V5/Tpx-1-related||CAP domain||-	GO:0005737,GO:0043229,GO:0043226,GO:0070062,GO:0043230,GO:0065010,GO:0044444,GO:0044424,GO:0005622,GO:0043227,GO:0031988,GO:0031982,GO:0043231,GO:0044421,GO:0071840,GO:0005488,GO:0005576,GO:0016043,GO:0009987,GO:0044464,GO:0005623,GO:0044767,GO:0016023,GO:0031410,GO:0044763,GO:0008150,GO:0009653,GO:0044699,GO:0048856,GO:0003674,GO:0032502,GO:0005575,GO:0030133,GO:0048731,GO:0048513,GO:0031012,GO:…	cytoplasm,intracellular organelle,organelle,extracellular vesicular exosome,extracellular organelle,extracellular membrane-bounded organelle,cytoplasmic part,intracellular part,intracellular,membrane-bounded organelle,membrane-bounded vesicle,vesicle,intracellular membrane-bounded organelle,extracellular region part,cellular component organization or biogenesis,binding,extracellular region,cellul…	--	--
ENST00000431105	ENSG00000144674	GOLGA4	transcript	2.39378	1.17703	1.02415	0.00202124	0.301385	-||GRIP	GO:0044446,GO:0044422,GO:0005737,GO:0043229,GO:0043226,GO:0070062,GO:0043230,GO:0065010,GO:0044444,GO:0044424,GO:0005622,GO:0043227,GO:0031988,GO:0005829,GO:0031982,GO:0043231,GO:0005515,GO:0043233,GO:0044428,GO:0031974,GO:0031981,GO:0070013,GO:0016482,GO:0045184,GO:0072594,GO:0046907,GO:0006886,GO:0015031,GO:0044421,GO:0005654,GO:0008104,GO:0005634,GO:0033036,GO:0006605,GO:0034613,GO:0070727,GO:…	intracellular organelle part,organelle part,cytoplasm,intracellular organelle,organelle,extracellular vesicular exosome,extracellular organelle,extracellular membrane-bounded organelle,cytoplasmic part,intracellular part,intracellular,membrane-bounded organelle,membrane-bounded vesicle,cytosol,vesicle,intracellular membrane-bounded organelle,protein binding,organelle lumen,nuclear part,membrane-e…	--	--
ENST00000430260	ENSG00000169398	PTK2	transcript	4.63991	2.28597	1.02129	0.0300723	0.414511	FERM domain||Tyrosine-protein kinase, catalytic domain||Band 4.1 domain||Ubiquitin-related domain||-||Serine-threonine/tyrosine-protein kinase catalytic domain||Focal adhesion kinase, targeting (FAT) domain||Protein kinase-like domain||Protein kinase domain||Tyrosine-protein kinase, active site||PH domain-like||FERM central domain||Protein kinase, ATP binding site	GO:0044446,GO:0044422,GO:0005737,GO:0043229,GO:0005912,GO:0043226,GO:0070161,GO:0044444,GO:0044424,GO:0005622,GO:0043227,GO:0005829,GO:0005925,GO:0043231,GO:0005924,GO:0030055,GO:0005515,GO:0044237,GO:0044260,GO:0044267,GO:0043170,GO:0008152,GO:0071704,GO:0005634,GO:0019538,GO:0044238,GO:0030054,GO:0071840,GO:0044265,GO:0051649,GO:0043228,GO:0043232,GO:0051641,GO:0044085,GO:0009057,GO:0044248,GO:…	intracellular organelle part,organelle part,cytoplasm,intracellular organelle,adherens junction,organelle,anchoring junction,cytoplasmic part,intracellular part,intracellular,membrane-bounded organelle,cytosol,focal adhesion,intracellular membrane-bounded organelle,cell-substrate adherens junction,cell-substrate junction,protein binding,cellular metabolic process,cellular macromolecule metabolic …	--	--
ENST00000600932	ENSG00000105669	COPE	transcript	3.165	1.56183	1.01897	0.0304788	0.415569	Tetratricopeptide-like helical domain||Coatomer, epsilon subunit	GO:0044446,GO:0044422,GO:0005737,GO:0043229,GO:0043226,GO:0044444,GO:0044424,GO:0005622,GO:0043227,GO:0031988,GO:0005829,GO:0031982,GO:0043231,GO:0005515,GO:0043233,GO:0044428,GO:0031974,GO:0031981,GO:0070013,GO:0016482,GO:0045184,GO:0046907,GO:0015031,GO:0032991,GO:0005654,GO:0008104,GO:0005634,GO:0033036,GO:0051649,GO:0051641,GO:0071702,GO:0005488,GO:0005198,GO:0009987,GO:0044464,GO:0031090,GO:…	intracellular organelle part,organelle part,cytoplasm,intracellular organelle,organelle,cytoplasmic part,intracellular part,intracellular,membrane-bounded organelle,membrane-bounded vesicle,cytosol,vesicle,intracellular membrane-bounded organelle,protein binding,organelle lumen,nuclear part,membrane-enclosed lumen,nuclear lumen,intracellular organelle lumen,cytoplasmic transport,establishment of …	--	--
ENST00000419063	ENSG00000154556	SORBS2	transcript	12.5719	6.20408	1.01891	0.00420585	0.301385	SoHo domain||SH3 domain||-||Zinc finger, C2H2||Sorbin and SH3 domain-containing protein 2	GO:0044422,GO:0005737,GO:0043229,GO:0005912,GO:0043226,GO:0070161,GO:0044444,GO:0044424,GO:0005622,GO:0043227,GO:0005925,GO:0043231,GO:0005924,GO:0030055,GO:0005515,GO:0005634,GO:0030054,GO:0071840,GO:0043228,GO:0043232,GO:0005488,GO:0005198,GO:0016043,GO:0009987,GO:0044464,GO:0005623,GO:0043933,GO:0006996,GO:0051179,GO:0044767,GO:0031252,GO:0044763,GO:0008150,GO:0071822,GO:0015629,GO:0030029,GO:…	organelle part,cytoplasm,intracellular organelle,adherens junction,organelle,anchoring junction,cytoplasmic part,intracellular part,intracellular,membrane-bounded organelle,focal adhesion,intracellular membrane-bounded organelle,cell-substrate adherens junction,cell-substrate junction,protein binding,nucleus,cell junction,cellular component organization or biogenesis,non-membrane-bounded organell…	--	--
ENST00000361524	ENSG00000198795	ZNF521	transcript	3.72728	1.85684	1.00527	0.00691168	0.309922	Zinc finger, RING/FYVE/PHD-type||Zinc finger C2H2-type/integrase DNA-binding domain||Zinc finger, C2H2-like||-||Zinc finger, C2H2	GO:0043229,GO:0043226,GO:0044424,GO:0005622,GO:0043227,GO:0043231,GO:0005515,GO:0044237,GO:0044260,GO:0043170,GO:0008152,GO:0071704,GO:0005634,GO:0044238,GO:0010467,GO:0005488,GO:0006807,GO:0016070,GO:0034641,GO:0046483,GO:1901360,GO:0006139,GO:0009058,GO:0090304,GO:1901576,GO:0044249,GO:0009987,GO:0006725,GO:0044464,GO:0034645,GO:0009059,GO:0005623,GO:0019222,GO:0031323,GO:0044271,GO:1901363,GO:…	intracellular organelle,organelle,intracellular part,intracellular,membrane-bounded organelle,intracellular membrane-bounded organelle,protein binding,cellular metabolic process,cellular macromolecule metabolic process,macromolecule metabolic process,metabolic process,organic substance metabolic process,nucleus,primary metabolic process,gene expression,binding,nitrogen compound metabolic process,…	--	--
ENST00000592138	ENSG00000167460	TPM4	transcript	12.2757	6.13213	1.00134	0.00569658	0.308655	-||Tropomyosin	GO:0044446,GO:0044422,GO:0005737,GO:0043229,GO:0005912,GO:0043226,GO:0070062,GO:0043230,GO:0065010,GO:0070161,GO:0044444,GO:0044424,GO:0005622,GO:0043227,GO:0031988,GO:0005829,GO:0031982,GO:0005925,GO:0005924,GO:0030055,GO:0005515,GO:0032991,GO:0044421,GO:0030054,GO:0043228,GO:0043232,GO:0005488,GO:0005576,GO:0005198,GO:0009987,GO:0044464,GO:0005623,GO:0043234,GO:0044763,GO:0008150,GO:0015629,GO:…	intracellular organelle part,organelle part,cytoplasm,intracellular organelle,adherens junction,organelle,extracellular vesicular exosome,extracellular organelle,extracellular membrane-bounded organelle,anchoring junction,cytoplasmic part,intracellular part,intracellular,membrane-bounded organelle,membrane-bounded vesicle,cytosol,vesicle,focal adhesion,cell-substrate adherens junction,cell-substr…	--	--
ENST00000400163	ENSG00000134871	COL4A2	transcript	3.29176	1.64885	0.997402	0.00933114	0.338943	Collagen triple helix repeat||-||C-type lectin fold||Collagen IV, non-collagenous	GO:0044446,GO:0044422,GO:0005737,GO:0043229,GO:0043226,GO:0070062,GO:0043230,GO:0065010,GO:0044444,GO:0044424,GO:0005622,GO:0043227,GO:0031988,GO:0031982,GO:0043231,GO:0043233,GO:0031974,GO:0070013,GO:0044421,GO:0044237,GO:0044260,GO:0043170,GO:0008152,GO:0071704,GO:0044238,GO:0071840,GO:0010467,GO:0006807,GO:0009056,GO:0016070,GO:0005576,GO:0005198,GO:0034641,GO:0046483,GO:1901360,GO:0006139,GO:…	intracellular organelle part,organelle part,cytoplasm,intracellular organelle,organelle,extracellular vesicular exosome,extracellular organelle,extracellular membrane-bounded organelle,cytoplasmic part,intracellular part,intracellular,membrane-bounded organelle,membrane-bounded vesicle,vesicle,intracellular membrane-bounded organelle,organelle lumen,membrane-enclosed lumen,intracellular organelle…	--	--
ENST00000231509	ENSG00000113580	NR3C1	transcript	4.07179	2.04107	0.996336	0.0122063	0.355219	Nuclear hormone receptor, ligand-binding domain||Zinc finger, nuclear hormone receptor-type||Nuclear hormone receptor||Glucocorticoid receptor||Zinc finger, NHR/GATA-type	GO:0044446,GO:0044422,GO:0005737,GO:0043229,GO:0043226,GO:0044444,GO:0044424,GO:0005622,GO:0043227,GO:0043231,GO:0005515,GO:0043233,GO:0044428,GO:0031974,GO:0031981,GO:0070013,GO:0032991,GO:0005654,GO:0044237,GO:0044260,GO:0003723,GO:0043170,GO:0008152,GO:0071704,GO:0005634,GO:0044238,GO:0071840,GO:0010467,GO:0043228,GO:0043232,GO:0005488,GO:0006807,GO:0016070,GO:0034641,GO:0046483,GO:1901360,GO:…	intracellular organelle part,organelle part,cytoplasm,intracellular organelle,organelle,cytoplasmic part,intracellular part,intracellular,membrane-bounded organelle,intracellular membrane-bounded organelle,protein binding,organelle lumen,nuclear part,membrane-enclosed lumen,nuclear lumen,intracellular organelle lumen,macromolecular complex,nucleoplasm,cellular metabolic process,cellular macromole…	--	--
ENST00000306749	ENSG00000169710	FASN	transcript	80.7534	40.61	0.991688	0.0207105	0.388675	GroES-like||Acyl transferase/acyl hydrolase/lysophospholipase||Acyl transferase||Thiolase-like||S-adenosyl-L-methionine-dependent methyltransferase||NAD(P)-binding domain||Beta-ketoacyl synthase, C-terminal||Phosphopantetheine binding ACP domain||Alpha/Beta hydrolase fold||Alcohol dehydrogenase, C-terminal||Thioesterase||Ketoacyl-synthetase, C-terminal extension||Beta-ketoacyl synthase, N-termina…	GO:0005737,GO:0043229,GO:0005912,GO:0043226,GO:0070062,GO:0043230,GO:0065010,GO:0070161,GO:0044444,GO:0044424,GO:0005622,GO:0043227,GO:0031988,GO:0005829,GO:0031982,GO:0043231,GO:0005515,GO:0044421,GO:0044237,GO:0008152,GO:0071704,GO:0005913,GO:0044238,GO:0030054,GO:0005488,GO:0006807,GO:0005576,GO:0034641,GO:0005911,GO:0009058,GO:1901576,GO:0044249,GO:0009987,GO:0044464,GO:0005623,GO:0019222,GO:…	cytoplasm,intracellular organelle,adherens junction,organelle,extracellular vesicular exosome,extracellular organelle,extracellular membrane-bounded organelle,anchoring junction,cytoplasmic part,intracellular part,intracellular,membrane-bounded organelle,membrane-bounded vesicle,cytosol,vesicle,intracellular membrane-bounded organelle,protein binding,extracellular region part,cellular metabolic p…	--	--
ENST00000497343	ENSG00000163590	PPM1L	transcript	6.94991	3.49905	0.99003	0.0039572	0.301385	PPM-type phosphatase, divalent cation binding||Protein phosphatase 2C family||PPM-type phosphatase domain	GO:0044446,GO:0044422,GO:0005737,GO:0043229,GO:0043226,GO:0070062,GO:0043230,GO:0065010,GO:0044444,GO:0044424,GO:0005622,GO:0043227,GO:0031988,GO:0031982,GO:0043231,GO:0044421,GO:0044237,GO:0044260,GO:0044267,GO:0043170,GO:0008152,GO:0071704,GO:0019538,GO:0044238,GO:0005488,GO:0006807,GO:0005576,GO:0009058,GO:1901576,GO:0044249,GO:0009987,GO:0044464,GO:0031090,GO:0005623,GO:0012505,GO:0043412,GO:…	intracellular organelle part,organelle part,cytoplasm,intracellular organelle,organelle,extracellular vesicular exosome,extracellular organelle,extracellular membrane-bounded organelle,cytoplasmic part,intracellular part,intracellular,membrane-bounded organelle,membrane-bounded vesicle,vesicle,intracellular membrane-bounded organelle,extracellular region part,cellular metabolic process,cellular m…	--	--
ENST00000372281	ENSG00000133678	TMEM254	transcript	4.89586	2.47067	0.98666	0.00217666	0.301385	Protein of unknown function DUF4499||-	GO:0016020,GO:0005575,GO:0044425,GO:0016021,GO:0031224	membrane,cellular_component,membrane part,integral to membrane,intrinsic to membrane	--	--
ENST00000504156	ENSG00000170445	HARS	transcript	5.2439	2.65564	0.981581	0.0409196	0.441857	S15/NS1, RNA-binding||Histidine-tRNA ligase||Anticodon-binding||Aminoacyl-tRNA synthetase, class II||WHEP-TRS domain||Histidine-tRNA ligase/ATP phosphoribosyltransferase regulatory subunit	GO:0005737,GO:0043229,GO:0043226,GO:0044444,GO:0044424,GO:0005622,GO:0043227,GO:0005829,GO:0043231,GO:0044237,GO:0044260,GO:0006412,GO:0044267,GO:0043170,GO:0008152,GO:0071704,GO:0019538,GO:0044238,GO:0071840,GO:0010467,GO:0005488,GO:0034660,GO:0006807,GO:0016070,GO:0034641,GO:0046483,GO:1901360,GO:0006139,GO:0009058,GO:0090304,GO:0016043,GO:1901576,GO:0044249,GO:0009987,GO:0006725,GO:0044464,GO:…	cytoplasm,intracellular organelle,organelle,cytoplasmic part,intracellular part,intracellular,membrane-bounded organelle,cytosol,intracellular membrane-bounded organelle,cellular metabolic process,cellular macromolecule metabolic process,translation,cellular protein metabolic process,macromolecule metabolic process,metabolic process,organic substance metabolic process,protein metabolic process,pr…	--	--
ENST00000310473	ENSG00000175567	UCP2	transcript	22.1023	11.2013	0.980528	0.00675513	0.308996	Mitochondrial substrate/solute carrier||Mitochondrial brown fat uncoupling protein||Mitochondrial carrier domain||-	GO:0044446,GO:0044422,GO:0005737,GO:0043229,GO:0043226,GO:0044444,GO:0044424,GO:0005622,GO:0043227,GO:0043231,GO:0046907,GO:0051649,GO:0051641,GO:0071702,GO:0051704,GO:0009987,GO:0044464,GO:0048523,GO:0031090,GO:0048519,GO:0008219,GO:0016265,GO:0005623,GO:0006915,GO:0012501,GO:0048522,GO:0051234,GO:0051179,GO:0006810,GO:0048518,GO:0042981,GO:0043067,GO:0010941,GO:0033554,GO:0009267,GO:0044765,GO:…	intracellular organelle part,organelle part,cytoplasm,intracellular organelle,organelle,cytoplasmic part,intracellular part,intracellular,membrane-bounded organelle,intracellular membrane-bounded organelle,intracellular transport,establishment of localization in cell,cellular localization,organic substance transport,multi-organism process,cellular process,cell part,negative regulation of cellular…	--	--
ENST00000498165	ENSG00000163590	PPM1L	transcript	32.6595	16.6866	0.968813	0.017629	0.375638	PPM-type phosphatase, divalent cation binding||Protein phosphatase 2C family||PPM-type phosphatase domain	GO:0044446,GO:0044422,GO:0005737,GO:0043229,GO:0043226,GO:0070062,GO:0043230,GO:0065010,GO:0044444,GO:0044424,GO:0005622,GO:0043227,GO:0031988,GO:0031982,GO:0043231,GO:0044421,GO:0044237,GO:0044260,GO:0044267,GO:0043170,GO:0008152,GO:0071704,GO:0019538,GO:0044238,GO:0005488,GO:0006807,GO:0005576,GO:0009058,GO:1901576,GO:0044249,GO:0009987,GO:0044464,GO:0031090,GO:0005623,GO:0012505,GO:0043412,GO:…	intracellular organelle part,organelle part,cytoplasm,intracellular organelle,organelle,extracellular vesicular exosome,extracellular organelle,extracellular membrane-bounded organelle,cytoplasmic part,intracellular part,intracellular,membrane-bounded organelle,membrane-bounded vesicle,vesicle,intracellular membrane-bounded organelle,extracellular region part,cellular metabolic process,cellular m…	--	--
ENST00000562351	ENSG00000047346	FAM214A	transcript	4.61585	2.36753	0.96321	0.0112805	0.348558	Protein FAM214/SPAC3H8.04, C-terminal||Domain of unknown function DUF4210||-	--	--	--	--
ENST00000374751	ENSG00000108094	CUL2	transcript	6.45402	3.31087	0.962988	0.00301395	0.301385	Cullin protein, neddylation domain||Cullin homology||Winged helix-turn-helix DNA-binding domain||Cullin, conserved site||Cullin repeat-like-containing domain||Cullin, N-terminal	GO:0044446,GO:0044422,GO:0005737,GO:0043229,GO:0043226,GO:0044444,GO:0044424,GO:0005622,GO:0043227,GO:0005829,GO:0043231,GO:0005515,GO:0043233,GO:0044428,GO:0031974,GO:0031981,GO:0070013,GO:0016032,GO:0044764,GO:0044403,GO:0044419,GO:0032991,GO:0005654,GO:0044237,GO:0044260,GO:0044267,GO:0043170,GO:0008152,GO:0071704,GO:0005634,GO:0019538,GO:0044238,GO:0010467,GO:0044265,GO:0043228,GO:0043232,GO:…	intracellular organelle part,organelle part,cytoplasm,intracellular organelle,organelle,cytoplasmic part,intracellular part,intracellular,membrane-bounded organelle,cytosol,intracellular membrane-bounded organelle,protein binding,organelle lumen,nuclear part,membrane-enclosed lumen,nuclear lumen,intracellular organelle lumen,viral process,multi-organism cellular process,symbiosis, encompassing mu…	--	--
ENST00000509644	ENSG00000280987	MATR3	transcript	2.0534	1.05427	0.96177	0.0128949	0.356722	-||RNA recognition motif domain||Nucleotide-binding alpha-beta plait domain||Zinc finger, C2H2-type matrin||Zinc finger, U1-type	GO:0044446,GO:0044422,GO:0043229,GO:0043226,GO:0044424,GO:0005622,GO:0043227,GO:0043231,GO:0043233,GO:0044428,GO:0031974,GO:0031981,GO:0070013,GO:0005654,GO:0005634,GO:0005488,GO:0044464,GO:0005623,GO:1901363,GO:0000166,GO:1901265,GO:0036094,GO:0097159,GO:0003674,GO:0003676,GO:0005575,GO:0008270,GO:0046914,GO:0043167,GO:0046872,GO:0043169	intracellular organelle part,organelle part,intracellular organelle,organelle,intracellular part,intracellular,membrane-bounded organelle,intracellular membrane-bounded organelle,organelle lumen,nuclear part,membrane-enclosed lumen,nuclear lumen,intracellular organelle lumen,nucleoplasm,nucleus,binding,cell part,cell,heterocyclic compound binding,nucleotide binding,nucleoside phosphate binding,sm…	--	--
ENST00000440944	ENSG00000160360	GPSM1	transcript	11.1802	5.74399	0.960825	0.0221774	0.395511	Tetratricopeptide repeat-containing domain||GoLoco motif||Tetratricopeptide repeat||G-protein-signalling modulator 1||Tetratricopeptide-like helical domain	GO:0044446,GO:0044422,GO:0005737,GO:0043229,GO:0043226,GO:0044444,GO:0044424,GO:0005622,GO:0043227,GO:0005829,GO:0043231,GO:0008152,GO:0009987,GO:0044464,GO:0031090,GO:0005623,GO:0019222,GO:0012505,GO:0005794,GO:0044763,GO:0008150,GO:0000139,GO:0044699,GO:0048856,GO:0005783,GO:0065009,GO:0003674,GO:0016020,GO:0048869,GO:0032502,GO:0042175,GO:0005789,GO:0050790,GO:0044432,GO:0044431,GO:0009966,GO:…	intracellular organelle part,organelle part,cytoplasm,intracellular organelle,organelle,cytoplasmic part,intracellular part,intracellular,membrane-bounded organelle,cytosol,intracellular membrane-bounded organelle,metabolic process,cellular process,cell part,organelle membrane,cell,regulation of metabolic process,endomembrane system,Golgi apparatus,single-organism cellular process,biological_proc…	--	--
ENST00000544898	ENSG00000166548	TK2	transcript	3.08768	1.58686	0.960343	0.0174682	0.375638	-||P-loop containing nucleoside triphosphate hydrolase||Deoxynucleoside kinase domain||Deoxynucleoside kinase	GO:0044446,GO:0044422,GO:0005737,GO:0043229,GO:0043226,GO:0044444,GO:0044424,GO:0005622,GO:0043227,GO:0043231,GO:0043233,GO:0031974,GO:0070013,GO:0044237,GO:0044260,GO:0043170,GO:0008152,GO:0071704,GO:0044238,GO:0005488,GO:0006807,GO:0034641,GO:0046483,GO:1901360,GO:0006139,GO:0009058,GO:0090304,GO:1901576,GO:0044249,GO:0009987,GO:0006725,GO:0044464,GO:0034645,GO:0009059,GO:0005623,GO:0044271,GO:…	intracellular organelle part,organelle part,cytoplasm,intracellular organelle,organelle,cytoplasmic part,intracellular part,intracellular,membrane-bounded organelle,intracellular membrane-bounded organelle,organelle lumen,membrane-enclosed lumen,intracellular organelle lumen,cellular metabolic process,cellular macromolecule metabolic process,macromolecule metabolic process,metabolic process,organ…	--	--
ENST00000215882	ENSG00000100075	SLC25A1	transcript	58.4896	30.1378	0.956608	0.0197681	0.387048	Mitochondrial substrate/solute carrier||Mitochondrial carrier domain||Mitochondrial carrier protein	GO:0044446,GO:0044422,GO:0005737,GO:0043229,GO:0043226,GO:0070062,GO:0043230,GO:0065010,GO:0044444,GO:0044424,GO:0005622,GO:0043227,GO:0031988,GO:0031982,GO:0043231,GO:0044421,GO:0044237,GO:0008152,GO:0071704,GO:0005634,GO:0044238,GO:0071702,GO:0005576,GO:0009058,GO:1901576,GO:0044249,GO:0009987,GO:0044464,GO:0031090,GO:0005623,GO:0051234,GO:0051179,GO:0006810,GO:0044765,GO:0006793,GO:0044763,GO:…	intracellular organelle part,organelle part,cytoplasm,intracellular organelle,organelle,extracellular vesicular exosome,extracellular organelle,extracellular membrane-bounded organelle,cytoplasmic part,intracellular part,intracellular,membrane-bounded organelle,membrane-bounded vesicle,vesicle,intracellular membrane-bounded organelle,extracellular region part,cellular metabolic process,metabolic …	--	--
ENST00000539575	ENSG00000110921	MVK	transcript	3.40219	1.75318	0.956487	0.0084092	0.333801	Ribosomal protein S5 domain 2-type fold, subgroup||GHMP kinase, C-terminal domain||Ribosomal protein S5 domain 2-type fold||Mevalonate/galactokinase||GHMP kinase N-terminal domain||Mevalonate kinase||GHMP kinase, ATP-binding, conserved site	GO:0005737,GO:0043229,GO:0043226,GO:0070062,GO:0043230,GO:0065010,GO:0044444,GO:0044424,GO:0005622,GO:0043227,GO:0031988,GO:0005829,GO:0031982,GO:0043231,GO:0044421,GO:0044237,GO:0008152,GO:0071704,GO:0044238,GO:0005488,GO:0005576,GO:1901360,GO:0009058,GO:1901576,GO:0044249,GO:0009987,GO:0044464,GO:0048519,GO:0005623,GO:1901363,GO:0000166,GO:1901265,GO:1901362,GO:0036094,GO:0097159,GO:0006796,GO:…	cytoplasm,intracellular organelle,organelle,extracellular vesicular exosome,extracellular organelle,extracellular membrane-bounded organelle,cytoplasmic part,intracellular part,intracellular,membrane-bounded organelle,membrane-bounded vesicle,cytosol,vesicle,intracellular membrane-bounded organelle,extracellular region part,cellular metabolic process,metabolic process,organic substance metabolic …	--	--
ENST00000354869	ENSG00000079974	RABL2B	transcript	2.89964	1.49567	0.955078	0.00952399	0.338943	-||Mitochondrial Rho-like||Small GTP-binding protein domain||P-loop containing nucleoside triphosphate hydrolase||Small GTPase superfamily	GO:0005622,GO:0005488,GO:0009987,GO:0044464,GO:0005623,GO:1901363,GO:0000166,GO:1901265,GO:0036094,GO:0097159,GO:0017111,GO:0044763,GO:0008150,GO:0016818,GO:0016817,GO:0016462,GO:0003924,GO:0044699,GO:0035556,GO:0003674,GO:0001882,GO:0032550,GO:0035639,GO:0032549,GO:0001883,GO:0032555,GO:0017076,GO:0032553,GO:0005575,GO:0005525,GO:0032561,GO:0019001,GO:0050789,GO:0050794,GO:0007264,GO:0051716,GO:…	intracellular,binding,cellular process,cell part,cell,heterocyclic compound binding,nucleotide binding,nucleoside phosphate binding,small molecule binding,organic cyclic compound binding,nucleoside-triphosphatase activity,single-organism cellular process,biological_process,hydrolase activity, acting on acid anhydrides, in phosphorus-containing anhydrides,hydrolase activity, acting on acid anhydri…	--	--
ENST00000483943	ENSG00000114115	RBP1	transcript	15.2047	7.84793	0.954132	0.0192774	0.383171	Calycin-like||Lipocalin/cytosolic fatty-acid binding domain||Retinol-binding protein 1||Cytosolic fatty-acid binding||Calycin||Intracellular lipid binding protein	GO:0044446,GO:0044422,GO:0005737,GO:0043229,GO:0043226,GO:0044444,GO:0044424,GO:0005622,GO:0043227,GO:0005829,GO:0043231,GO:0043233,GO:0044428,GO:0031974,GO:0031981,GO:0070013,GO:0005654,GO:0044237,GO:0008152,GO:0071704,GO:0005634,GO:0044238,GO:0005488,GO:0009058,GO:1901576,GO:0044249,GO:0009987,GO:0044464,GO:0005623,GO:0051234,GO:0051179,GO:0006810,GO:0036094,GO:0044767,GO:0010033,GO:0044763,GO:…	intracellular organelle part,organelle part,cytoplasm,intracellular organelle,organelle,cytoplasmic part,intracellular part,intracellular,membrane-bounded organelle,cytosol,intracellular membrane-bounded organelle,organelle lumen,nuclear part,membrane-enclosed lumen,nuclear lumen,intracellular organelle lumen,nucleoplasm,cellular metabolic process,metabolic process,organic substance metabolic pro…	--	--
ENST00000369494	ENSG00000163399	ATP1A1	transcript	7.10705	3.68753	0.946597	0.0332244	0.421514	P-type ATPase, transmembrane domain||P-type ATPase, phosphorylation site||HAD-like domain||Cation-transporting P-type ATPase, N-terminal||Cation-transporting P-type ATPase, C-terminal||P-type ATPase, cytoplasmic domain N||P-type ATPase, A domain||P-type ATPase||P-type ATPase, subfamily IIC	GO:0044446,GO:0044422,GO:0005737,GO:0043229,GO:0043226,GO:0070062,GO:0043230,GO:0065010,GO:0044444,GO:0044424,GO:0005622,GO:0043227,GO:0031988,GO:0031982,GO:0043231,GO:0005515,GO:0032991,GO:0044421,GO:0044237,GO:0008152,GO:0071704,GO:0044238,GO:0030054,GO:0043228,GO:0043232,GO:0005488,GO:0005576,GO:0005911,GO:0019899,GO:1901360,GO:0009058,GO:1901576,GO:0044249,GO:0009987,GO:0044464,GO:0048523,GO:…	intracellular organelle part,organelle part,cytoplasm,intracellular organelle,organelle,extracellular vesicular exosome,extracellular organelle,extracellular membrane-bounded organelle,cytoplasmic part,intracellular part,intracellular,membrane-bounded organelle,membrane-bounded vesicle,vesicle,intracellular membrane-bounded organelle,protein binding,macromolecular complex,extracellular region par…	hsa04964,hsa04960,hsa04973,hsa04961,hsa04978,hsa04976,hsa04918,hsa04971,hsa04260,hsa04911,hsa04974,hsa04970,hsa04972,hsa04919,hsa04261,hsa04022,hsa04024	Proximal tubule bicarbonate reclamation,Aldosterone-regulated sodium reabsorption,Carbohydrate digestion and absorption,Endocrine and other factor-regulated calcium reabsorption,Mineral absorption,Bile secretion,Thyroid hormone synthesis,Gastric acid secretion,Cardiac muscle contraction,Insulin secretion,Protein digestion and absorption,Salivary secretion,Pancreatic secretion,Thyroid hormone sign…
ENST00000420772	ENSG00000047849	MAP4	transcript	2.12801	1.10704	0.942802	0.0198533	0.387215	Microtubule-associated protein 4||Microtubule associated protein, tubulin-binding repeat||Microtubule associated protein MAP2/MAP4/Tau	GO:0044446,GO:0044422,GO:0005737,GO:0043229,GO:0043226,GO:0070062,GO:0043230,GO:0065010,GO:0044424,GO:0005622,GO:0043227,GO:0031988,GO:0031982,GO:0043231,GO:0005515,GO:0032991,GO:0044421,GO:0008104,GO:0033036,GO:0071840,GO:0051649,GO:0043228,GO:0043232,GO:0051641,GO:0005488,GO:0005576,GO:0005198,GO:0016043,GO:0009987,GO:0044464,GO:0005623,GO:0043234,GO:0043933,GO:0006996,GO:0051234,GO:0051179,GO:…	intracellular organelle part,organelle part,cytoplasm,intracellular organelle,organelle,extracellular vesicular exosome,extracellular organelle,extracellular membrane-bounded organelle,intracellular part,intracellular,membrane-bounded organelle,membrane-bounded vesicle,vesicle,intracellular membrane-bounded organelle,protein binding,macromolecular complex,extracellular region part,protein localiz…	--	--
ENST00000334619	ENSG00000110148	CCKBR	transcript	131.895	68.7018	0.940966	0.046921	0.454432	G protein-coupled receptor, rhodopsin-like||Cholecystokinin receptor||Gastrin receptor||GPCR, rhodopsin-like, 7TM	GO:0005515,GO:0044237,GO:0008152,GO:0071704,GO:0044238,GO:0005488,GO:0009987,GO:0044464,GO:0005623,GO:0019222,GO:0048522,GO:0051234,GO:0051179,GO:0031323,GO:0006810,GO:0048518,GO:0080090,GO:0044765,GO:0044767,GO:0006796,GO:0006793,GO:0044763,GO:0008150,GO:0016310,GO:0044699,GO:0048856,GO:0042325,GO:0065009,GO:0003674,GO:0016020,GO:0032502,GO:0050790,GO:0005575,GO:0019207,GO:0051174,GO:0019220,GO:…	protein binding,cellular metabolic process,metabolic process,organic substance metabolic process,primary metabolic process,binding,cellular process,cell part,cell,regulation of metabolic process,positive regulation of cellular process,establishment of localization,localization,regulation of cellular metabolic process,transport,positive regulation of biological process,regulation of primary metabo…	--	--
ENST00000450257	ENSG00000088387	DOCK9	transcript	2.67537	1.39382	0.940691	0.0332556	0.421514	PH domain-like||DHR-1 domain||Dedicator of cytokinesis C/D, N-terminal||Dedicator of cytokinesis, C-terminal||Pleckstrin homology domain||Dedicator of cytokinesis||Armadillo-like helical||-||Armadillo-type fold||Dedicator of cytokinesis 9||DHR-2 domain	GO:0005737,GO:0005912,GO:0070161,GO:0044444,GO:0044424,GO:0005622,GO:0005829,GO:0044237,GO:0008152,GO:0071704,GO:0005913,GO:0044238,GO:0030054,GO:0071702,GO:0044248,GO:0006807,GO:0009056,GO:0034641,GO:0005911,GO:0046483,GO:1901360,GO:0006139,GO:0009987,GO:0006725,GO:0044464,GO:0034655,GO:1901575,GO:0005623,GO:0046700,GO:0044270,GO:0019222,GO:0019439,GO:0012505,GO:1901361,GO:0051234,GO:0051179,GO:…	cytoplasm,adherens junction,anchoring junction,cytoplasmic part,intracellular part,intracellular,cytosol,cellular metabolic process,metabolic process,organic substance metabolic process,cell-cell adherens junction,primary metabolic process,cell junction,organic substance transport,cellular catabolic process,nitrogen compound metabolic process,catabolic process,cellular nitrogen compound metabolic…	--	--
ENST00000635123	ENSG00000116641	DOCK7	transcript	7.1633	3.7332	0.940213	0.0145766	0.362988	DHR-2 domain||Dedicator of cytokinesis||DHR-1 domain||Dedicator of cytokinesis, C-terminal||Dedicator of cytokinesis C/D, N-terminal	GO:0044446,GO:0044422,GO:0043229,GO:0005912,GO:0043226,GO:0070161,GO:0044424,GO:0005622,GO:0043227,GO:0005925,GO:0043231,GO:0005924,GO:0030055,GO:0005515,GO:0044428,GO:0032991,GO:0044237,GO:0044260,GO:0044267,GO:0043170,GO:0008152,GO:0071704,GO:0005634,GO:0019538,GO:0044238,GO:0030054,GO:0071840,GO:0051641,GO:0044248,GO:0005488,GO:0006807,GO:0009056,GO:0034641,GO:0019899,GO:0046483,GO:1901360,GO:…	intracellular organelle part,organelle part,intracellular organelle,adherens junction,organelle,anchoring junction,intracellular part,intracellular,membrane-bounded organelle,focal adhesion,intracellular membrane-bounded organelle,cell-substrate adherens junction,cell-substrate junction,protein binding,nuclear part,macromolecular complex,cellular metabolic process,cellular macromolecule metabolic…	--	--
ENST00000380198	ENSG00000139579	NABP2	transcript	2.7555	1.43936	0.936884	0.00999114	0.342825	Nucleic acid-binding, OB-fold||OB-fold nucleic acid binding domain, AA-tRNA synthetase-type	GO:0044446,GO:0044422,GO:0005737,GO:0043229,GO:0043226,GO:0044424,GO:0005622,GO:0043227,GO:0043231,GO:0005515,GO:0043233,GO:0044428,GO:0031974,GO:0031981,GO:0070013,GO:0045184,GO:0072594,GO:0032991,GO:0005654,GO:0044237,GO:0044260,GO:0043170,GO:0008152,GO:0071704,GO:0008104,GO:0005634,GO:0033036,GO:0034613,GO:0070727,GO:0044238,GO:0010467,GO:0043228,GO:0043232,GO:0051641,GO:0033365,GO:0005488,GO:…	intracellular organelle part,organelle part,cytoplasm,intracellular organelle,organelle,intracellular part,intracellular,membrane-bounded organelle,intracellular membrane-bounded organelle,protein binding,organelle lumen,nuclear part,membrane-enclosed lumen,nuclear lumen,intracellular organelle lumen,establishment of protein localization,establishment of protein localization to organelle,macromol…	--	--
ENST00000457828	ENSG00000160285	LSS	transcript	45.9139	24.006	0.935536	0.0132512	0.359471	Squalene cyclase||Squalene cyclase, C-terminal||Squalene cyclase, N-terminal||Terpenoid cyclases/protein prenyltransferase alpha-alpha toroid||Terpene synthase, conserved site	GO:0044446,GO:0044422,GO:0005737,GO:0043229,GO:0043226,GO:0044444,GO:0044424,GO:0005622,GO:0043227,GO:0043231,GO:0043170,GO:0008152,GO:0071704,GO:0044238,GO:0010467,GO:1901360,GO:0009058,GO:1901576,GO:0044464,GO:0031090,GO:0005623,GO:0010608,GO:0019222,GO:0012505,GO:1901362,GO:0060255,GO:0008150,GO:0010468,GO:0005811,GO:0006695,GO:0005783,GO:0003674,GO:0016020,GO:0042175,GO:0005789,GO:0016126,GO:…	intracellular organelle part,organelle part,cytoplasm,intracellular organelle,organelle,cytoplasmic part,intracellular part,intracellular,membrane-bounded organelle,intracellular membrane-bounded organelle,macromolecule metabolic process,metabolic process,organic substance metabolic process,primary metabolic process,gene expression,organic cyclic compound metabolic process,biosynthetic process,or…	--	--
ENST00000392347	ENSG00000176155	CCDC57	transcript	1.9937	1.04304	0.934651	0.0130291	0.357048	-	--	--	--	--
ENST00000360596	ENSG00000131069	ACSS2	transcript	25.4579	13.3482	0.93147	0.0317424	0.421185	Acetyl-coenzyme A synthetase, N-terminal domain||AMP-dependent synthetase/ligase||-||AMP-binding enzyme C-terminal domain||AMP-binding, conserved site||Acetate-CoA ligase	GO:0044446,GO:0044422,GO:0005737,GO:0043229,GO:0043226,GO:0044444,GO:0044424,GO:0005622,GO:0043227,GO:0005829,GO:0043231,GO:0043233,GO:0044428,GO:0031974,GO:0031981,GO:0070013,GO:0005654,GO:0044237,GO:0008152,GO:0071704,GO:0005634,GO:0044238,GO:0005488,GO:0009058,GO:1901576,GO:0044249,GO:0009987,GO:0044464,GO:0005623,GO:1901363,GO:0000166,GO:1901265,GO:0036094,GO:0097159,GO:0006793,GO:0008150,GO:…	intracellular organelle part,organelle part,cytoplasm,intracellular organelle,organelle,cytoplasmic part,intracellular part,intracellular,membrane-bounded organelle,cytosol,intracellular membrane-bounded organelle,organelle lumen,nuclear part,membrane-enclosed lumen,nuclear lumen,intracellular organelle lumen,nucleoplasm,cellular metabolic process,metabolic process,organic substance metabolic pro…	--	--
ENST00000464606	ENSG00000105939	ZC3HAV1	transcript	3.52788	1.85384	0.928285	0.00634167	0.308655	WWE domain||Poly(ADP-ribose) polymerase, catalytic domain||Zinc finger, CCCH-type	GO:0005737,GO:0043229,GO:0005912,GO:0043226,GO:0070161,GO:0044444,GO:0044424,GO:0005622,GO:0043227,GO:0043231,GO:0006402,GO:0005515,GO:0016071,GO:0016032,GO:0044764,GO:0006401,GO:0044403,GO:0044419,GO:0044237,GO:0044260,GO:0003723,GO:0019058,GO:0043170,GO:0008152,GO:0071704,GO:0005634,GO:0005913,GO:0044238,GO:0030054,GO:0044265,GO:0009057,GO:0044248,GO:0005488,GO:0006807,GO:0009056,GO:0016070,GO:…	cytoplasm,intracellular organelle,adherens junction,organelle,anchoring junction,cytoplasmic part,intracellular part,intracellular,membrane-bounded organelle,intracellular membrane-bounded organelle,mRNA catabolic process,protein binding,mRNA metabolic process,viral process,multi-organism cellular process,RNA catabolic process,symbiosis, encompassing mutualism through parasitism,interspecies inte…	--	--
ENST00000374040	ENSG00000142733	MAP3K6	transcript	1.6246	0.85541	0.925392	0.0224465	0.395511	Protein kinase, ATP binding site||Domain of unknown function DUF4071||Sterile alpha motif/pointed domain||-||Protein kinase domain||Serine/threonine-protein kinase, active site||Protein kinase-like domain	GO:0005622,GO:0044237,GO:0044260,GO:0044267,GO:0043170,GO:0008152,GO:0071704,GO:0019538,GO:0044238,GO:0005488,GO:0051246,GO:0032268,GO:0009987,GO:0044464,GO:0005623,GO:0019222,GO:0048522,GO:0009893,GO:0031323,GO:0048518,GO:1901363,GO:0080090,GO:0043412,GO:0000166,GO:1901265,GO:0033554,GO:0060255,GO:0006464,GO:0036211,GO:0036094,GO:0010604,GO:0097159,GO:0031325,GO:0006796,GO:0006793,GO:0044763,GO:…	intracellular,cellular metabolic process,cellular macromolecule metabolic process,cellular protein metabolic process,macromolecule metabolic process,metabolic process,organic substance metabolic process,protein metabolic process,primary metabolic process,binding,regulation of protein metabolic process,regulation of cellular protein metabolic process,cellular process,cell part,cell,regulation of m…	hsa04010	MAPK signaling pathway
ENST00000358517	ENSG00000120278	PLEKHG1	transcript	6.83407	3.59969	0.924872	0.00746933	0.314122	-||PH domain-like||Pleckstrin homology domain||Dbl homology (DH) domain	GO:0044237,GO:0008152,GO:0071704,GO:0044238,GO:0044248,GO:0006807,GO:0009056,GO:0034641,GO:0046483,GO:1901360,GO:0006139,GO:0009987,GO:0006725,GO:0034655,GO:1901575,GO:0046700,GO:0044270,GO:0019222,GO:0019439,GO:1901361,GO:0031323,GO:0080090,GO:0031329,GO:0009894,GO:0006796,GO:0006793,GO:0044763,GO:0008150,GO:0044699,GO:0035556,GO:0065009,GO:0003674,GO:0050790,GO:0009966,GO:0051171,GO:0051174,GO:…	cellular metabolic process,metabolic process,organic substance metabolic process,primary metabolic process,cellular catabolic process,nitrogen compound metabolic process,catabolic process,cellular nitrogen compound metabolic process,heterocycle metabolic process,organic cyclic compound metabolic process,nucleobase-containing compound metabolic process,cellular process,cellular aromatic compound m…	--	--
ENST00000619601	ENSG00000111640	GAPDH	transcript	8.87612	4.67738	0.924228	0.0229838	0.395511	NAD(P)-binding domain||Glyceraldehyde/Erythrose phosphate dehydrogenase family||Glyceraldehyde-3-phosphate dehydrogenase, type I||Glyceraldehyde 3-phosphate dehydrogenase, active site||Glyceraldehyde 3-phosphate dehydrogenase, catalytic domain||Glyceraldehyde 3-phosphate dehydrogenase, NAD(P) binding domain	GO:0044446,GO:0044422,GO:0005737,GO:0043229,GO:0043226,GO:0070062,GO:0043230,GO:0065010,GO:0044444,GO:0044424,GO:0005622,GO:0043227,GO:0031988,GO:0005829,GO:0031982,GO:0030529,GO:0043231,GO:0005515,GO:0044428,GO:0032991,GO:0044421,GO:0044237,GO:0044260,GO:0006412,GO:0044267,GO:0043170,GO:0008152,GO:0071704,GO:0005634,GO:0019538,GO:0044238,GO:0071840,GO:0010467,GO:0043228,GO:0043232,GO:0044248,GO:…	intracellular organelle part,organelle part,cytoplasm,intracellular organelle,organelle,extracellular vesicular exosome,extracellular organelle,extracellular membrane-bounded organelle,cytoplasmic part,intracellular part,intracellular,membrane-bounded organelle,membrane-bounded vesicle,cytosol,vesicle,ribonucleoprotein complex,intracellular membrane-bounded organelle,protein binding,nuclear part,…	--	--
ENST00000545538	ENSG00000110931	CAMKK2	transcript	4.57109	2.414	0.921112	0.0149743	0.36687	Protein kinase-like domain||Serine/threonine-protein kinase, active site||Protein kinase domain||Calcium/calmodulin-dependent/calcium-dependent protein kinase||Protein kinase, ATP binding site	GO:0005737,GO:0043229,GO:0043226,GO:0044424,GO:0005622,GO:0043227,GO:0043231,GO:0005515,GO:0044237,GO:0044260,GO:0044267,GO:0043170,GO:0008152,GO:0071704,GO:0005634,GO:0019538,GO:0044238,GO:0010467,GO:0005488,GO:0006807,GO:0016070,GO:0034641,GO:0046483,GO:1901360,GO:0006139,GO:0009058,GO:0090304,GO:1901576,GO:0051246,GO:0044249,GO:0032268,GO:0009987,GO:0006725,GO:0044464,GO:0034645,GO:0009059,GO:…	cytoplasm,intracellular organelle,organelle,intracellular part,intracellular,membrane-bounded organelle,intracellular membrane-bounded organelle,protein binding,cellular metabolic process,cellular macromolecule metabolic process,cellular protein metabolic process,macromolecule metabolic process,metabolic process,organic substance metabolic process,nucleus,protein metabolic process,primary metabol…	--	--
ENST00000392514	ENSG00000089157	RPLP0	transcript	23.6336	12.5201	0.916589	0.00479116	0.301688	Ribosomal protein L10P||-||60S acidic ribosomal protein P0	GO:0044446,GO:0044422,GO:0005737,GO:0043229,GO:0005912,GO:0043226,GO:0070062,GO:0043230,GO:0065010,GO:0070161,GO:0044444,GO:0044424,GO:0005622,GO:0000184,GO:0043227,GO:0045047,GO:0031988,GO:0072599,GO:0005829,GO:0006413,GO:0006614,GO:0031982,GO:0070972,GO:0006613,GO:0005925,GO:0030529,GO:0043231,GO:0005924,GO:0030055,GO:0022626,GO:0006402,GO:0005515,GO:0016071,GO:0000956,GO:0016032,GO:0044764,GO:…	intracellular organelle part,organelle part,cytoplasm,intracellular organelle,adherens junction,organelle,extracellular vesicular exosome,extracellular organelle,extracellular membrane-bounded organelle,anchoring junction,cytoplasmic part,intracellular part,intracellular,nuclear-transcribed mRNA catabolic process, nonsense-mediated decay,membrane-bounded organelle,protein targeting to ER,membrane…	--	--
ENST00000303645	ENSG00000170262	MRAP	transcript	29.1714	15.5017	0.912125	0.0228498	0.395511	Melanocortin-2 receptor accessory protein family	GO:0044446,GO:0044422,GO:0005737,GO:0043229,GO:0043226,GO:0044444,GO:0044424,GO:0005622,GO:0043227,GO:0043231,GO:0005515,GO:0044237,GO:0008152,GO:0071704,GO:0008104,GO:0033036,GO:0034613,GO:0070727,GO:0044238,GO:0051641,GO:0005488,GO:0006807,GO:0034641,GO:0046483,GO:1901360,GO:0006139,GO:0009058,GO:1901576,GO:0044249,GO:0009987,GO:0006725,GO:0044464,GO:0031090,GO:0005623,GO:0019222,GO:0012505,GO:…	intracellular organelle part,organelle part,cytoplasm,intracellular organelle,organelle,cytoplasmic part,intracellular part,intracellular,membrane-bounded organelle,intracellular membrane-bounded organelle,protein binding,cellular metabolic process,metabolic process,organic substance metabolic process,protein localization,macromolecule localization,cellular protein localization,cellular macromole…	--	--
ENST00000523855	ENSG00000008513	ST3GAL1	transcript	2.18639	1.16687	0.905907	0.0119567	0.355104	Glycosyl transferase family 29||Sialyltransferase||-	GO:0044446,GO:0044422,GO:0005737,GO:0043229,GO:0043226,GO:0070062,GO:0043230,GO:0065010,GO:0044444,GO:0044424,GO:0005622,GO:0043227,GO:0031988,GO:0031982,GO:0043231,GO:0044421,GO:0044237,GO:0044260,GO:0044267,GO:0043170,GO:0008152,GO:0071704,GO:0019538,GO:0044238,GO:0006807,GO:0005576,GO:0009058,GO:1901576,GO:0044249,GO:0009987,GO:0044464,GO:0034645,GO:0031090,GO:0009059,GO:0005623,GO:0012505,GO:…	intracellular organelle part,organelle part,cytoplasm,intracellular organelle,organelle,extracellular vesicular exosome,extracellular organelle,extracellular membrane-bounded organelle,cytoplasmic part,intracellular part,intracellular,membrane-bounded organelle,membrane-bounded vesicle,vesicle,intracellular membrane-bounded organelle,extracellular region part,cellular metabolic process,cellular m…	--	--
ENST00000397728	ENSG00000160285	LSS	transcript	21.7632	11.6208	0.905183	0.0493343	0.45991	Squalene cyclase||Squalene cyclase, C-terminal||Squalene cyclase, N-terminal||Terpenoid cyclases/protein prenyltransferase alpha-alpha toroid||Terpene synthase, conserved site	GO:0044446,GO:0044422,GO:0005737,GO:0043229,GO:0043226,GO:0044444,GO:0044424,GO:0005622,GO:0043227,GO:0043231,GO:0043170,GO:0008152,GO:0071704,GO:0044238,GO:0010467,GO:1901360,GO:0009058,GO:1901576,GO:0044464,GO:0031090,GO:0005623,GO:0010608,GO:0019222,GO:0012505,GO:1901362,GO:0060255,GO:0008150,GO:0010468,GO:0005811,GO:0006695,GO:0005783,GO:0003674,GO:0016020,GO:0042175,GO:0005789,GO:0016126,GO:…	intracellular organelle part,organelle part,cytoplasm,intracellular organelle,organelle,cytoplasmic part,intracellular part,intracellular,membrane-bounded organelle,intracellular membrane-bounded organelle,macromolecule metabolic process,metabolic process,organic substance metabolic process,primary metabolic process,gene expression,organic cyclic compound metabolic process,biosynthetic process,or…	--	--
ENST00000456489	ENSG00000205726	ITSN1	transcript	1.6532	0.882908	0.904926	0.00339471	0.301385	EF-hand domain pair||Pleckstrin homology domain||SH3 domain||PH domain-like||EF-Hand 1, calcium-binding site||Guanine-nucleotide dissociation stimulator, CDC24, conserved site||Dbl homology (DH) domain||EH domain||Spectrin alpha chain, SH3 domain||C2 domain||Variant SH3 domain||EF-hand domain	GO:0005737,GO:0043229,GO:0043226,GO:0044444,GO:0044424,GO:0005622,GO:0043227,GO:0031988,GO:0005829,GO:0031982,GO:0043231,GO:0005515,GO:0044237,GO:0008152,GO:0071704,GO:0044238,GO:0030054,GO:0051649,GO:0051641,GO:0044248,GO:0005488,GO:0006807,GO:0009056,GO:0005198,GO:0034641,GO:0046483,GO:1901360,GO:0006139,GO:0009987,GO:0006725,GO:0044464,GO:0034655,GO:1901575,GO:0048523,GO:0048519,GO:0008219,GO:…	cytoplasm,intracellular organelle,organelle,cytoplasmic part,intracellular part,intracellular,membrane-bounded organelle,membrane-bounded vesicle,cytosol,vesicle,intracellular membrane-bounded organelle,protein binding,cellular metabolic process,metabolic process,organic substance metabolic process,primary metabolic process,cell junction,establishment of localization in cell,cellular localization…	--	--
ENST00000344147	ENSG00000121766	ZCCHC17	transcript	6.30506	3.36767	0.904761	0.0393511	0.438465	Zinc finger, CCHC-type||RNA-binding domain, S1||S1 domain||Nucleic acid-binding, OB-fold	GO:0044446,GO:0044422,GO:0005737,GO:0043229,GO:0043226,GO:0044444,GO:0044424,GO:0005622,GO:0043227,GO:0005829,GO:0030529,GO:0043231,GO:0022626,GO:0005515,GO:0043233,GO:0044428,GO:0031974,GO:0031981,GO:0070013,GO:0044391,GO:0022625,GO:0032991,GO:0005840,GO:0005634,GO:0015934,GO:0044445,GO:0043228,GO:0043232,GO:0005488,GO:0005730,GO:0044464,GO:0005623,GO:1901363,GO:0097159,GO:0003674,GO:0003676,GO:…	intracellular organelle part,organelle part,cytoplasm,intracellular organelle,organelle,cytoplasmic part,intracellular part,intracellular,membrane-bounded organelle,cytosol,ribonucleoprotein complex,intracellular membrane-bounded organelle,cytosolic ribosome,protein binding,organelle lumen,nuclear part,membrane-enclosed lumen,nuclear lumen,intracellular organelle lumen,ribosomal subunit,cytosolic…	--	--
ENST00000229277	ENSG00000111674	ENO2	transcript	4.03577	2.15838	0.902895	0.000666766	0.296278	Enolase, conserved site||Enolase C-terminal domain-like||Enolase, C-terminal TIM barrel domain||Enolase||Enolase N-terminal domain-like||Enolase, N-terminal	GO:0005737,GO:0043226,GO:0070062,GO:0043230,GO:0065010,GO:0044444,GO:0044424,GO:0005622,GO:0043227,GO:0031988,GO:0005829,GO:0031982,GO:0032991,GO:0044421,GO:0044237,GO:0008152,GO:0071704,GO:0044445,GO:0044238,GO:0005488,GO:0009056,GO:0005576,GO:0009058,GO:1901576,GO:0009987,GO:0044464,GO:1901575,GO:0005623,GO:0043234,GO:0008150,GO:0003674,GO:0016020,GO:0005575,GO:0043209,GO:0000287,GO:0006091,GO:…	cytoplasm,organelle,extracellular vesicular exosome,extracellular organelle,extracellular membrane-bounded organelle,cytoplasmic part,intracellular part,intracellular,membrane-bounded organelle,membrane-bounded vesicle,cytosol,vesicle,macromolecular complex,extracellular region part,cellular metabolic process,metabolic process,organic substance metabolic process,cytosolic part,primary metabolic p…	--	--
ENST00000403018	ENSG00000158321	AUTS2	transcript	4.10767	2.19823	0.901976	0.0298413	0.414511	Autism susceptibility gene 2 protein||-	GO:0043229,GO:0043226,GO:0044424,GO:0005622,GO:0043227,GO:0043231,GO:0044237,GO:0044260,GO:0044267,GO:0043170,GO:0008152,GO:0071704,GO:0005634,GO:0019538,GO:0044238,GO:0071840,GO:0010467,GO:0005488,GO:0006807,GO:0016070,GO:0034641,GO:0046483,GO:1901360,GO:0006139,GO:0009058,GO:0090304,GO:0016043,GO:1901576,GO:0051246,GO:0044249,GO:0032268,GO:0009987,GO:0006725,GO:0044464,GO:0034645,GO:0009059,GO:…	intracellular organelle,organelle,intracellular part,intracellular,membrane-bounded organelle,intracellular membrane-bounded organelle,cellular metabolic process,cellular macromolecule metabolic process,cellular protein metabolic process,macromolecule metabolic process,metabolic process,organic substance metabolic process,nucleus,protein metabolic process,primary metabolic process,cellular compon…	--	--
ENST00000370570	ENSG00000168216	LMBRD1	transcript	2.61455	1.39953	0.90162	0.0291096	0.412449	LMBR1-like membrane protein	GO:0044446,GO:0044422,GO:0005737,GO:0043229,GO:0043226,GO:0044444,GO:0044424,GO:0005622,GO:0043227,GO:0031988,GO:0031982,GO:0043231,GO:0005515,GO:0016032,GO:0044764,GO:0044403,GO:0044419,GO:0044237,GO:0044260,GO:0043170,GO:0008152,GO:0071704,GO:0071702,GO:0005488,GO:0006807,GO:0051704,GO:0046483,GO:1901360,GO:0009987,GO:0006725,GO:0044464,GO:0048523,GO:0031090,GO:0048519,GO:0005623,GO:0051234,GO:…	intracellular organelle part,organelle part,cytoplasm,intracellular organelle,organelle,cytoplasmic part,intracellular part,intracellular,membrane-bounded organelle,membrane-bounded vesicle,vesicle,intracellular membrane-bounded organelle,protein binding,viral process,multi-organism cellular process,symbiosis, encompassing mutualism through parasitism,interspecies interaction between organisms,ce…	--	--
ENST00000339859	ENSG00000166348	USP54	transcript	3.30334	1.77343	0.897383	0.00566084	0.308655	Peptidase C19, ubiquitin carboxyl-terminal hydrolase||-||MIT||Ubiquitin specific protease domain	GO:0044237,GO:0044260,GO:0044267,GO:0043170,GO:0008152,GO:0071704,GO:0019538,GO:0044238,GO:0009987,GO:0043412,GO:0006464,GO:0036211,GO:0008150,GO:0070647,GO:0070646,GO:0016579	cellular metabolic process,cellular macromolecule metabolic process,cellular protein metabolic process,macromolecule metabolic process,metabolic process,organic substance metabolic process,protein metabolic process,primary metabolic process,cellular process,macromolecule modification,cellular protein modification process,protein modification process,biological_process,protein modification by smal…	--	--
ENST00000545712	ENSG00000139428	MMAB	transcript	8.52772	4.58845	0.894153	0.0260111	0.404774	ATP:cob(I)alamin adenosyltransferase, PduO-type||-||Adenosylcobalamin biosynthesis, ATP:cob(I)alamin adenosyltransferase-like	GO:0044446,GO:0044422,GO:0005737,GO:0043229,GO:0043226,GO:0044444,GO:0044424,GO:0005622,GO:0043227,GO:0005829,GO:0043231,GO:0043233,GO:0044428,GO:0031974,GO:0031981,GO:0070013,GO:0006396,GO:0005654,GO:0044237,GO:0044260,GO:0043170,GO:0008152,GO:0071704,GO:0005634,GO:0044238,GO:0010467,GO:0034470,GO:0005488,GO:0034660,GO:0006807,GO:0016070,GO:0034641,GO:0046483,GO:1901360,GO:0006139,GO:0009058,GO:…	intracellular organelle part,organelle part,cytoplasm,intracellular organelle,organelle,cytoplasmic part,intracellular part,intracellular,membrane-bounded organelle,cytosol,intracellular membrane-bounded organelle,organelle lumen,nuclear part,membrane-enclosed lumen,nuclear lumen,intracellular organelle lumen,RNA processing,nucleoplasm,cellular metabolic process,cellular macromolecule metabolic p…	--	--
ENST00000541643	ENSG00000143190	POU2F1	transcript	1.47673	0.798875	0.886366	0.0308959	0.418871	Homeodomain-like||Homeobox, conserved site||POU-specific domain||-||Lambda repressor-like, DNA-binding domain||POU domain||Homeobox domain||Octamer-binding transcription factor	GO:0044446,GO:0044422,GO:0005737,GO:0043229,GO:0043226,GO:0044444,GO:0044424,GO:0005622,GO:0043227,GO:0043231,GO:0005515,GO:0043233,GO:0044428,GO:0031974,GO:0031981,GO:0070013,GO:0005654,GO:0044237,GO:0044260,GO:0043170,GO:0008152,GO:0071704,GO:0005634,GO:0044238,GO:0010467,GO:0005488,GO:0006807,GO:0016070,GO:0034641,GO:0046483,GO:1901360,GO:0006139,GO:0009058,GO:0090304,GO:1901576,GO:0044249,GO:…	intracellular organelle part,organelle part,cytoplasm,intracellular organelle,organelle,cytoplasmic part,intracellular part,intracellular,membrane-bounded organelle,intracellular membrane-bounded organelle,protein binding,organelle lumen,nuclear part,membrane-enclosed lumen,nuclear lumen,intracellular organelle lumen,nucleoplasm,cellular metabolic process,cellular macromolecule metabolic process,…	--	--
ENST00000455125	ENSG00000100242	SUN2	transcript	2.12085	1.14859	0.88477	0.0175896	0.375638	SUN domain-containing protein 2||SUN domain	GO:0044446,GO:0044422,GO:0005737,GO:0043229,GO:0043226,GO:0044444,GO:0044424,GO:0005622,GO:0043227,GO:0043231,GO:0005515,GO:0043233,GO:0044428,GO:0031974,GO:0031981,GO:0070013,GO:0032991,GO:0008104,GO:0005634,GO:0033036,GO:0034613,GO:0070727,GO:0071840,GO:0051649,GO:0043228,GO:0043232,GO:0051641,GO:0033365,GO:0005488,GO:0016043,GO:0009987,GO:0044464,GO:0031090,GO:0005623,GO:0043234,GO:0043933,GO:…	intracellular organelle part,organelle part,cytoplasm,intracellular organelle,organelle,cytoplasmic part,intracellular part,intracellular,membrane-bounded organelle,intracellular membrane-bounded organelle,protein binding,organelle lumen,nuclear part,membrane-enclosed lumen,nuclear lumen,intracellular organelle lumen,macromolecular complex,protein localization,nucleus,macromolecule localization,c…	--	--
ENST00000370440	ENSG00000122482	ZNF644	transcript	1.37568	0.748404	0.878253	0.0201024	0.387431	Zinc finger C2H2-type/integrase DNA-binding domain||Zinc finger, C2H2||-||Zinc finger, C2H2-like	GO:0043229,GO:0043226,GO:0044424,GO:0005622,GO:0043227,GO:0043231,GO:0044237,GO:0044260,GO:0043170,GO:0008152,GO:0071704,GO:0005634,GO:0044238,GO:0010467,GO:0005488,GO:0006807,GO:0016070,GO:0034641,GO:0046483,GO:1901360,GO:0006139,GO:0009058,GO:0090304,GO:1901576,GO:0044249,GO:0009987,GO:0006725,GO:0044464,GO:0034645,GO:0009059,GO:0005623,GO:0019222,GO:0031323,GO:0044271,GO:1901363,GO:0080090,GO:…	intracellular organelle,organelle,intracellular part,intracellular,membrane-bounded organelle,intracellular membrane-bounded organelle,cellular metabolic process,cellular macromolecule metabolic process,macromolecule metabolic process,metabolic process,organic substance metabolic process,nucleus,primary metabolic process,gene expression,binding,nitrogen compound metabolic process,RNA metabolic pr…	--	--
ENST00000498035	ENSG00000101294	HM13	transcript	4.58128	2.49392	0.877334	0.0326985	0.421514	Presenilin/signal peptide peptidase||Peptidase A22B, signal peptide peptidase	GO:0044446,GO:0044422,GO:0005737,GO:0043229,GO:0043226,GO:0044444,GO:0044424,GO:0005622,GO:0043227,GO:0031988,GO:0031982,GO:0043231,GO:0005515,GO:0044237,GO:0044260,GO:0044267,GO:0043170,GO:0008152,GO:0071704,GO:0019538,GO:0044238,GO:0071840,GO:0010467,GO:0044085,GO:0005488,GO:0006807,GO:0034641,GO:0019899,GO:0016043,GO:0009987,GO:0044464,GO:0031090,GO:0005623,GO:0043933,GO:0012505,GO:0022607,GO:…	intracellular organelle part,organelle part,cytoplasm,intracellular organelle,organelle,cytoplasmic part,intracellular part,intracellular,membrane-bounded organelle,membrane-bounded vesicle,vesicle,intracellular membrane-bounded organelle,protein binding,cellular metabolic process,cellular macromolecule metabolic process,cellular protein metabolic process,macromolecule metabolic process,metabolic…	--	--
ENST00000422647	ENSG00000197343	ZNF655	transcript	2.54747	1.38926	0.874744	0.0234067	0.396294	Zinc finger, C2H2||-||Zinc finger, C2H2-like||Krueppel-associated box||Zinc finger C2H2-type/integrase DNA-binding domain||KRAB domain C2H2 zinc finger family	GO:0044446,GO:0044422,GO:0005737,GO:0043229,GO:0043226,GO:0044424,GO:0005622,GO:0043227,GO:0043231,GO:0005515,GO:0043233,GO:0044428,GO:0031974,GO:0031981,GO:0070013,GO:0044237,GO:0044260,GO:0043170,GO:0008152,GO:0071704,GO:0005634,GO:0044238,GO:0010467,GO:0043228,GO:0043232,GO:0005488,GO:0006807,GO:0016070,GO:0034641,GO:0046483,GO:1901360,GO:0006139,GO:0009058,GO:0090304,GO:0005730,GO:1901576,GO:…	intracellular organelle part,organelle part,cytoplasm,intracellular organelle,organelle,intracellular part,intracellular,membrane-bounded organelle,intracellular membrane-bounded organelle,protein binding,organelle lumen,nuclear part,membrane-enclosed lumen,nuclear lumen,intracellular organelle lumen,cellular metabolic process,cellular macromolecule metabolic process,macromolecule metabolic proce…	--	--
ENST00000221232	ENSG00000088038	CNOT3	transcript	3.48353	1.9011	0.873712	0.00242453	0.301385	CCR4-NOT complex, subunit 3/ 5||NOT2/NOT3/NOT5||CCR4-Not complex component, Not N-terminal domain	GO:0005737,GO:0043229,GO:0043226,GO:0044444,GO:0044424,GO:0005622,GO:0043227,GO:0005829,GO:0030529,GO:0043231,GO:0006402,GO:0005515,GO:0016071,GO:0000956,GO:0006401,GO:0006396,GO:0032991,GO:0044237,GO:0044260,GO:0006412,GO:0044267,GO:0043170,GO:0008152,GO:0071704,GO:0005634,GO:0019538,GO:0044238,GO:0010467,GO:0044265,GO:0043228,GO:0043232,GO:0009057,GO:0044248,GO:0005488,GO:0006807,GO:0009056,GO:…	cytoplasm,intracellular organelle,organelle,cytoplasmic part,intracellular part,intracellular,membrane-bounded organelle,cytosol,ribonucleoprotein complex,intracellular membrane-bounded organelle,mRNA catabolic process,protein binding,mRNA metabolic process,nuclear-transcribed mRNA catabolic process,RNA catabolic process,RNA processing,macromolecular complex,cellular metabolic process,cellular ma…	--	--
ENST00000536444	ENSG00000171681	ATF7IP	transcript	5.3547	2.92542	0.872161	0.00506395	0.307212	Fibronectin type III||Immunoglobulin-like fold||ATF7-interacting protein , protein binding domain||Activating transcription factor 7-interacting protein	GO:0044446,GO:0044422,GO:0005737,GO:0043229,GO:0043226,GO:0044424,GO:0005622,GO:0043227,GO:0043231,GO:0005515,GO:0043233,GO:0044428,GO:0031974,GO:0031981,GO:0070013,GO:0016032,GO:0044764,GO:0044403,GO:0044419,GO:0032991,GO:0005654,GO:0044237,GO:0044260,GO:0043170,GO:0008152,GO:0071704,GO:0005634,GO:0044238,GO:0071840,GO:0010467,GO:0044085,GO:0005488,GO:0006807,GO:0016070,GO:0051704,GO:0034641,GO:…	intracellular organelle part,organelle part,cytoplasm,intracellular organelle,organelle,intracellular part,intracellular,membrane-bounded organelle,intracellular membrane-bounded organelle,protein binding,organelle lumen,nuclear part,membrane-enclosed lumen,nuclear lumen,intracellular organelle lumen,viral process,multi-organism cellular process,symbiosis, encompassing mutualism through parasitis…	--	--
ENST00000264263	ENSG00000168827	GFM1	transcript	12.6344	6.92378	0.867722	0.0228781	0.395511	Tr-type G domain, conserved site||Translation elongation factor EFG/EF2||Translation protein, beta-barrel domain||-||Small GTP-binding protein domain||Translation elongation factor EFG/EF2, domain IV||Transcription factor, GTP-binding domain||P-loop containing nucleoside triphosphate hydrolase||Translation elongation factor EFG, V domain||Ribosomal protein S5 domain 2-type fold||Elongation factor…	GO:0044446,GO:0044422,GO:0005737,GO:0043229,GO:0043226,GO:0044444,GO:0044424,GO:0005622,GO:0043227,GO:0043231,GO:0043233,GO:0031974,GO:0070013,GO:0044237,GO:0044260,GO:0006412,GO:0003723,GO:0044267,GO:0043170,GO:0008152,GO:0071704,GO:0019538,GO:0044238,GO:0071840,GO:0010467,GO:0005488,GO:0009058,GO:0016043,GO:1901576,GO:0044249,GO:0009987,GO:0044464,GO:0034645,GO:0009059,GO:0005623,GO:0006996,GO:…	intracellular organelle part,organelle part,cytoplasm,intracellular organelle,organelle,cytoplasmic part,intracellular part,intracellular,membrane-bounded organelle,intracellular membrane-bounded organelle,organelle lumen,membrane-enclosed lumen,intracellular organelle lumen,cellular metabolic process,cellular macromolecule metabolic process,translation,RNA binding,cellular protein metabolic proc…	--	--
ENST00000379162	ENSG00000067992	PDK3	transcript	4.06143	2.2279	0.866301	0.00120836	0.296278	Histidine kinase domain||Branched-chain alpha-ketoacid dehydrogenase kinase/Pyruvate dehydrogenase kinase, N-terminal||Histidine kinase-like ATPase, C-terminal domain	GO:0044446,GO:0044422,GO:0005737,GO:0043229,GO:0043226,GO:0044444,GO:0044424,GO:0005622,GO:0043227,GO:0043231,GO:0005515,GO:0043233,GO:0031974,GO:0070013,GO:0044237,GO:0044260,GO:0044267,GO:0043170,GO:0008152,GO:0071704,GO:0019538,GO:0044238,GO:0005488,GO:0009058,GO:1901576,GO:0044249,GO:0009987,GO:0044464,GO:0005623,GO:0019222,GO:0031323,GO:1901363,GO:0080090,GO:0043412,GO:0000166,GO:1901265,GO:…	intracellular organelle part,organelle part,cytoplasm,intracellular organelle,organelle,cytoplasmic part,intracellular part,intracellular,membrane-bounded organelle,intracellular membrane-bounded organelle,protein binding,organelle lumen,membrane-enclosed lumen,intracellular organelle lumen,cellular metabolic process,cellular macromolecule metabolic process,cellular protein metabolic process,macr…	--	--
ENST00000261023	ENSG00000138448	ITGAV	transcript	28.4087	15.5898	0.865732	0.000285081	0.257924	Integrin alpha chain||FG-GAP repeat||Integrin alpha beta-propellor||Integrin domain||Integrin alpha chain, C-terminal cytoplasmic region, conserved site||Integrin alpha-2	GO:0005737,GO:0043229,GO:0005912,GO:0043226,GO:0070062,GO:0043230,GO:0065010,GO:0070161,GO:0044444,GO:0044424,GO:0005622,GO:0043227,GO:0031988,GO:0031982,GO:0005925,GO:0043231,GO:0005924,GO:0030055,GO:0005515,GO:0016032,GO:0044764,GO:0044403,GO:0044419,GO:0032991,GO:0044421,GO:0044237,GO:0044260,GO:0043170,GO:0008152,GO:0071704,GO:0033036,GO:0019538,GO:0044238,GO:0030054,GO:0071840,GO:0071702,GO:…	cytoplasm,intracellular organelle,adherens junction,organelle,extracellular vesicular exosome,extracellular organelle,extracellular membrane-bounded organelle,anchoring junction,cytoplasmic part,intracellular part,intracellular,membrane-bounded organelle,membrane-bounded vesicle,vesicle,focal adhesion,intracellular membrane-bounded organelle,cell-substrate adherens junction,cell-substrate junctio…	--	--
ENST00000434267	ENSG00000047849	MAP4	transcript	2.82922	1.55324	0.865121	0.0304449	0.415484	Microtubule-associated protein 4||Microtubule associated protein, tubulin-binding repeat||Microtubule associated protein MAP2/MAP4/Tau	GO:0044446,GO:0044422,GO:0005737,GO:0043229,GO:0043226,GO:0070062,GO:0043230,GO:0065010,GO:0044424,GO:0005622,GO:0043227,GO:0031988,GO:0031982,GO:0043231,GO:0005515,GO:0032991,GO:0044421,GO:0008104,GO:0033036,GO:0071840,GO:0051649,GO:0043228,GO:0043232,GO:0051641,GO:0005488,GO:0005576,GO:0005198,GO:0016043,GO:0009987,GO:0044464,GO:0005623,GO:0043234,GO:0043933,GO:0006996,GO:0051234,GO:0051179,GO:…	intracellular organelle part,organelle part,cytoplasm,intracellular organelle,organelle,extracellular vesicular exosome,extracellular organelle,extracellular membrane-bounded organelle,intracellular part,intracellular,membrane-bounded organelle,membrane-bounded vesicle,vesicle,intracellular membrane-bounded organelle,protein binding,macromolecular complex,extracellular region part,protein localiz…	--	--
ENST00000415251	ENSG00000006576	PHTF2	transcript	2.0578	1.13059	0.864019	0.00611012	0.308655	Transcription factor homeodomain, male germ-cell	GO:0005737,GO:0043229,GO:0043226,GO:0044444,GO:0044424,GO:0005622,GO:0043227,GO:0043231,GO:0044237,GO:0044260,GO:0043170,GO:0008152,GO:0071704,GO:0005634,GO:0044238,GO:0010467,GO:0005488,GO:0006807,GO:0016070,GO:0034641,GO:0046483,GO:1901360,GO:0006139,GO:0009058,GO:0090304,GO:1901576,GO:0044249,GO:0009987,GO:0006725,GO:0044464,GO:0034645,GO:0009059,GO:0005623,GO:0019222,GO:0031323,GO:0044271,GO:…	cytoplasm,intracellular organelle,organelle,cytoplasmic part,intracellular part,intracellular,membrane-bounded organelle,intracellular membrane-bounded organelle,cellular metabolic process,cellular macromolecule metabolic process,macromolecule metabolic process,metabolic process,organic substance metabolic process,nucleus,primary metabolic process,gene expression,binding,nitrogen compound metabol…	--	--
ENST00000279263	ENSG00000149809	TM7SF2	transcript	31.9661	17.5693	0.863483	0.00420946	0.301385	-||Ergosterol biosynthesis ERG4/ERG24||Sterol reductase, conserved site	GO:0044446,GO:0044422,GO:0005737,GO:0043229,GO:0043226,GO:0044444,GO:0044424,GO:0005622,GO:0043227,GO:0043231,GO:0044428,GO:0032991,GO:0008152,GO:0071704,GO:0005634,GO:0044238,GO:0005488,GO:1901360,GO:0009058,GO:1901576,GO:0044464,GO:0031090,GO:0005623,GO:0043234,GO:0012505,GO:1901363,GO:0000166,GO:1901265,GO:1901362,GO:0036094,GO:0097159,GO:0008150,GO:0006695,GO:0005783,GO:0003674,GO:0016020,GO:…	intracellular organelle part,organelle part,cytoplasm,intracellular organelle,organelle,cytoplasmic part,intracellular part,intracellular,membrane-bounded organelle,intracellular membrane-bounded organelle,nuclear part,macromolecular complex,metabolic process,organic substance metabolic process,nucleus,primary metabolic process,binding,organic cyclic compound metabolic process,biosynthetic proces…	--	--
ENST00000565589	ENSG00000205937	RNPS1	transcript	1.826	1.00442	0.862326	0.0293498	0.414427	Nucleotide-binding alpha-beta plait domain||RNA recognition motif domain||REJ domain||-	GO:0044446,GO:0044422,GO:0005737,GO:0043229,GO:0043226,GO:0044444,GO:0044424,GO:0005622,GO:0000184,GO:0043227,GO:0005829,GO:0043231,GO:0006402,GO:0005515,GO:0016071,GO:0043233,GO:0000956,GO:0044428,GO:0031974,GO:0031981,GO:0070013,GO:0006401,GO:0016482,GO:0046907,GO:0006396,GO:0032991,GO:0005654,GO:0044237,GO:0044260,GO:0003723,GO:0043170,GO:0008152,GO:0071704,GO:0005634,GO:0033036,GO:0044238,GO:…	intracellular organelle part,organelle part,cytoplasm,intracellular organelle,organelle,cytoplasmic part,intracellular part,intracellular,nuclear-transcribed mRNA catabolic process, nonsense-mediated decay,membrane-bounded organelle,cytosol,intracellular membrane-bounded organelle,mRNA catabolic process,protein binding,mRNA metabolic process,organelle lumen,nuclear-transcribed mRNA catabolic proc…	--	--
ENST00000616623	ENSG00000121671	CRY2	transcript	3.1998	1.762	0.860768	0.00927673	0.338943	DNA photolyase, N-terminal||Rossmann-like alpha/beta/alpha sandwich fold||Cryptochrome/DNA photolyase, FAD-binding domain	GO:0005737,GO:0043229,GO:0043226,GO:0044444,GO:0044424,GO:0005622,GO:0043227,GO:0043231,GO:0005515,GO:0016482,GO:0045184,GO:0046907,GO:0006886,GO:0015031,GO:0044237,GO:0044260,GO:0044267,GO:0043170,GO:0008152,GO:0071704,GO:0008104,GO:0005634,GO:0033036,GO:0006605,GO:0034613,GO:0019538,GO:0070727,GO:0044238,GO:0010467,GO:0051649,GO:0051641,GO:0033365,GO:0071702,GO:0005488,GO:0006807,GO:0016070,GO:…	cytoplasm,intracellular organelle,organelle,cytoplasmic part,intracellular part,intracellular,membrane-bounded organelle,intracellular membrane-bounded organelle,protein binding,cytoplasmic transport,establishment of protein localization,intracellular transport,intracellular protein transport,protein transport,cellular metabolic process,cellular macromolecule metabolic process,cellular protein me…	--	--
ENST00000354412	ENSG00000157193	LRP8	transcript	2.57711	1.42959	0.850159	0.040421	0.440762	EGF-type aspartate/asparagine hydroxylation site||Low-density lipoprotein (LDL) receptor class A, conserved site||EGF-like, conserved site||EGF-like calcium-binding, conserved site||Six-bladed beta-propeller, TolB-like||EGF-like domain||Low-density lipoprotein (LDL) receptor class A repeat||Concanavalin A-like lectin/glucanase domain||EGF-like calcium-binding domain||Growth factor receptor cystei…	GO:0044446,GO:0044422,GO:0043229,GO:0043226,GO:0044424,GO:0005622,GO:0005515,GO:0032991,GO:0044237,GO:0044260,GO:0044267,GO:0043170,GO:0008152,GO:0071704,GO:0019538,GO:0044238,GO:0071840,GO:0010467,GO:0043228,GO:0043232,GO:0005488,GO:0006807,GO:0016070,GO:0005576,GO:0034641,GO:0046483,GO:1901360,GO:0006139,GO:0009058,GO:0090304,GO:0016043,GO:1901576,GO:0051246,GO:0044249,GO:0032268,GO:0009987,GO:…	intracellular organelle part,organelle part,intracellular organelle,organelle,intracellular part,intracellular,protein binding,macromolecular complex,cellular metabolic process,cellular macromolecule metabolic process,cellular protein metabolic process,macromolecule metabolic process,metabolic process,organic substance metabolic process,protein metabolic process,primary metabolic process,cellular…	--	--
ENST00000322985	ENSG00000128567	PODXL	transcript	2.97788	1.65192	0.85014	0.0400312	0.440487	CD34/Podocalyxin||Podocalyxin	GO:0005737,GO:0043229,GO:0043226,GO:0070062,GO:0043230,GO:0065010,GO:0044424,GO:0005622,GO:0043227,GO:0031988,GO:0031982,GO:0043231,GO:0044421,GO:0030054,GO:0071840,GO:0044085,GO:0005576,GO:0005911,GO:0016043,GO:0009987,GO:0044464,GO:0048523,GO:0048519,GO:0005623,GO:0048522,GO:0051179,GO:0022607,GO:0048518,GO:0044087,GO:0001726,GO:0044767,GO:0051128,GO:0031252,GO:0044763,GO:0008150,GO:0009653,GO:…	cytoplasm,intracellular organelle,organelle,extracellular vesicular exosome,extracellular organelle,extracellular membrane-bounded organelle,intracellular part,intracellular,membrane-bounded organelle,membrane-bounded vesicle,vesicle,intracellular membrane-bounded organelle,extracellular region part,cell junction,cellular component organization or biogenesis,cellular component biogenesis,extracel…	--	--
ENST00000440851	ENSG00000102901	CENPT	transcript	3.09827	1.71923	0.849699	0.0267193	0.405599	Histone-fold||-||Centromere protein T||Centromere kinetochore component CENP-T, N-terminal domain	GO:0044446,GO:0044422,GO:0005737,GO:0043229,GO:0043226,GO:0044444,GO:0044424,GO:0005622,GO:0043227,GO:0005829,GO:0043231,GO:0005515,GO:0043233,GO:0044428,GO:0031974,GO:0031981,GO:0070013,GO:0032991,GO:0005654,GO:0044237,GO:0044260,GO:0043170,GO:0008152,GO:0071704,GO:0005634,GO:0044238,GO:0071840,GO:0043228,GO:0043232,GO:0044085,GO:0005488,GO:0006807,GO:0034641,GO:0046483,GO:1901360,GO:0006139,GO:…	intracellular organelle part,organelle part,cytoplasm,intracellular organelle,organelle,cytoplasmic part,intracellular part,intracellular,membrane-bounded organelle,cytosol,intracellular membrane-bounded organelle,protein binding,organelle lumen,nuclear part,membrane-enclosed lumen,nuclear lumen,intracellular organelle lumen,macromolecular complex,nucleoplasm,cellular metabolic process,cellular m…	--	--
ENST00000287387	ENSG00000156795	WDYHV1	transcript	2.47295	1.37303	0.848866	0.0351465	0.428004	Protein N-terminal glutamine amidohydrolase, alpha beta roll||-	GO:0005737,GO:0043229,GO:0043226,GO:0044444,GO:0044424,GO:0005622,GO:0043227,GO:0005829,GO:0043231,GO:0005515,GO:0044237,GO:0044260,GO:0044267,GO:0043170,GO:0008152,GO:0071704,GO:0005634,GO:0019538,GO:0044238,GO:0005488,GO:0009987,GO:0044464,GO:0005623,GO:0043412,GO:0006464,GO:0036211,GO:0008150,GO:0003674,GO:0005575,GO:0003824,GO:0070773,GO:0016787,GO:0016811,GO:0016810	cytoplasm,intracellular organelle,organelle,cytoplasmic part,intracellular part,intracellular,membrane-bounded organelle,cytosol,intracellular membrane-bounded organelle,protein binding,cellular metabolic process,cellular macromolecule metabolic process,cellular protein metabolic process,macromolecule metabolic process,metabolic process,organic substance metabolic process,nucleus,protein metaboli…	--	--
ENST00000391842	ENSG00000104960	PTOV1	transcript	13.2593	7.37036	0.847197	0.00201231	0.301385	-||Mediator complex, subunit Med25, PTOV activation and synapsin 2	GO:0005737,GO:0043229,GO:0043226,GO:0044444,GO:0044424,GO:0005622,GO:0043227,GO:0043231,GO:0044237,GO:0044260,GO:0043170,GO:0008152,GO:0071704,GO:0005634,GO:0044238,GO:0010467,GO:0006807,GO:0016070,GO:0034641,GO:0046483,GO:1901360,GO:0006139,GO:0009058,GO:0090304,GO:1901576,GO:0044249,GO:0009987,GO:0006725,GO:0044464,GO:0034645,GO:0009059,GO:0005623,GO:0019222,GO:0031323,GO:0044271,GO:0080090,GO:…	cytoplasm,intracellular organelle,organelle,cytoplasmic part,intracellular part,intracellular,membrane-bounded organelle,intracellular membrane-bounded organelle,cellular metabolic process,cellular macromolecule metabolic process,macromolecule metabolic process,metabolic process,organic substance metabolic process,nucleus,primary metabolic process,gene expression,nitrogen compound metabolic proce…	--	--
ENST00000401528	ENSG00000106404	CLDN15	transcript	2.82221	1.56909	0.846895	0.00344188	0.301385	Claudin, conserved site||Claudin-15||PMP-22/EMP/MP20/Claudin superfamily||Claudin	GO:0005515,GO:0030054,GO:0005488,GO:0005198,GO:0005911,GO:0009987,GO:0044464,GO:0005623,GO:0051234,GO:0051179,GO:0006810,GO:0044765,GO:0044763,GO:0008150,GO:0044699,GO:0003674,GO:0016020,GO:0005575,GO:0016328,GO:0043296,GO:0005923,GO:0070160,GO:0016338,GO:0042802,GO:0022610,GO:0007155,GO:0071944,GO:0005886,GO:0006811,GO:0044425,GO:0044459,GO:0016337,GO:0016021,GO:0031224	protein binding,cell junction,binding,structural molecule activity,cell-cell junction,cellular process,cell part,cell,establishment of localization,localization,transport,single-organism transport,single-organism cellular process,biological_process,single-organism process,molecular_function,membrane,cellular_component,lateral plasma membrane,apical junction complex,tight junction,occluding juncti…	--	--
ENST00000374690	ENSG00000169083	AR	transcript	3.13277	1.74418	0.844895	0.00164349	0.301385	Androgen receptor||Zinc finger, NHR/GATA-type||Nuclear hormone receptor, ligand-binding domain||Zinc finger, nuclear hormone receptor-type||Nuclear hormone receptor	GO:0044446,GO:0044422,GO:0005737,GO:0043229,GO:0043226,GO:0044444,GO:0044424,GO:0005622,GO:0043227,GO:0005829,GO:0043231,GO:0005515,GO:0043233,GO:0044428,GO:0031974,GO:0031981,GO:0070013,GO:0045184,GO:0032991,GO:0005654,GO:0044237,GO:0044260,GO:0043170,GO:0008152,GO:0071704,GO:0008104,GO:0005634,GO:0033036,GO:0034613,GO:0070727,GO:0044238,GO:0071840,GO:0010467,GO:0043228,GO:0043232,GO:0051641,GO:…	intracellular organelle part,organelle part,cytoplasm,intracellular organelle,organelle,cytoplasmic part,intracellular part,intracellular,membrane-bounded organelle,cytosol,intracellular membrane-bounded organelle,protein binding,organelle lumen,nuclear part,membrane-enclosed lumen,nuclear lumen,intracellular organelle lumen,establishment of protein localization,macromolecular complex,nucleoplasm…	--	--
ENST00000393651	ENSG00000135250	SRPK2	transcript	3.23147	1.80107	0.843338	0.0180586	0.375638	Serine/threonine-protein kinase, active site||Protein kinase-like domain||Protein kinase domain||-||Protein kinase, ATP binding site	GO:0044446,GO:0044422,GO:0005737,GO:0043229,GO:0043226,GO:0044424,GO:0005622,GO:0043227,GO:0043231,GO:0005515,GO:0016071,GO:0043233,GO:0044428,GO:0031974,GO:0031981,GO:0070013,GO:0016032,GO:0044764,GO:0022613,GO:0044403,GO:0044419,GO:0006396,GO:0005654,GO:0044237,GO:0044260,GO:0044267,GO:0019058,GO:0043170,GO:0008152,GO:0071704,GO:0005634,GO:0019538,GO:0044238,GO:0071840,GO:0010467,GO:0043228,GO:…	intracellular organelle part,organelle part,cytoplasm,intracellular organelle,organelle,intracellular part,intracellular,membrane-bounded organelle,intracellular membrane-bounded organelle,protein binding,mRNA metabolic process,organelle lumen,nuclear part,membrane-enclosed lumen,nuclear lumen,intracellular organelle lumen,viral process,multi-organism cellular process,ribonucleoprotein complex bi…	--	--
ENST00000589210	ENSG00000182473	EXOC7	transcript	3.68758	2.05553	0.843168	0.0347994	0.426559	-||Exocyst complex protein Exo70||Cullin repeat-like-containing domain	GO:0044446,GO:0044422,GO:0005737,GO:0043229,GO:0043226,GO:0044444,GO:0044424,GO:0005622,GO:0005829,GO:0005515,GO:0044403,GO:0044419,GO:0045184,GO:0015031,GO:0032991,GO:0044237,GO:0008152,GO:0008104,GO:0033036,GO:0051649,GO:0043228,GO:0043232,GO:0051641,GO:0071702,GO:0044248,GO:0005488,GO:0009056,GO:0051704,GO:0009987,GO:0044464,GO:0005623,GO:0006914,GO:0019222,GO:0043234,GO:0051234,GO:0051179,GO:…	intracellular organelle part,organelle part,cytoplasm,intracellular organelle,organelle,cytoplasmic part,intracellular part,intracellular,cytosol,protein binding,symbiosis, encompassing mutualism through parasitism,interspecies interaction between organisms,establishment of protein localization,protein transport,macromolecular complex,cellular metabolic process,metabolic process,protein localizat…	--	--
ENST00000354234	ENSG00000136169	SETDB2	transcript	6.61683	3.71102	0.834324	0.0142975	0.362988	Methyl-CpG DNA binding||SET domain||DNA-binding domain||Pre-SET domain	GO:0044446,GO:0044422,GO:0043229,GO:0043226,GO:0044424,GO:0005622,GO:0043227,GO:0043231,GO:0043233,GO:0044428,GO:0031974,GO:0031981,GO:0070013,GO:0005654,GO:0044237,GO:0044260,GO:0044267,GO:0043170,GO:0008152,GO:0071704,GO:0005634,GO:0019538,GO:0044238,GO:0071840,GO:0010467,GO:0043228,GO:0043232,GO:0005488,GO:0006807,GO:0016070,GO:0034641,GO:0046483,GO:1901360,GO:0006139,GO:0009058,GO:0090304,GO:…	intracellular organelle part,organelle part,intracellular organelle,organelle,intracellular part,intracellular,membrane-bounded organelle,intracellular membrane-bounded organelle,organelle lumen,nuclear part,membrane-enclosed lumen,nuclear lumen,intracellular organelle lumen,nucleoplasm,cellular metabolic process,cellular macromolecule metabolic process,cellular protein metabolic process,macromol…	--	--
ENST00000368233	ENSG00000163382	NAXE	transcript	2.66519	1.49577	0.833354	0.0218072	0.392696	YjeF N-terminal domain||YjeF N-terminal domain-containing protein, eukaryotes	GO:0044446,GO:0044422,GO:0005737,GO:0043229,GO:0043226,GO:0070062,GO:0043230,GO:0065010,GO:0044444,GO:0044424,GO:0005622,GO:0043227,GO:0031988,GO:0005829,GO:0031982,GO:0043231,GO:0005515,GO:0043233,GO:0044428,GO:0031974,GO:0031981,GO:0070013,GO:0044421,GO:0005654,GO:0044237,GO:0008152,GO:0071704,GO:0005634,GO:0071840,GO:0044085,GO:0005488,GO:0006807,GO:0005576,GO:0034641,GO:0046483,GO:1901360,GO:…	intracellular organelle part,organelle part,cytoplasm,intracellular organelle,organelle,extracellular vesicular exosome,extracellular organelle,extracellular membrane-bounded organelle,cytoplasmic part,intracellular part,intracellular,membrane-bounded organelle,membrane-bounded vesicle,cytosol,vesicle,intracellular membrane-bounded organelle,protein binding,organelle lumen,nuclear part,membrane-e…	--	--
ENST00000431400	ENSG00000162236	STX5	transcript	3.51868	1.98027	0.82934	0.0425399	0.445246	Syntaxin-5, N-terminal, Sly1p-binding domain||Target SNARE coiled-coil homology domain||t-SNARE||Syntaxin/epimorphin, conserved site	GO:0044446,GO:0044422,GO:0005737,GO:0043229,GO:0005912,GO:0043226,GO:0070161,GO:0044444,GO:0044424,GO:0005622,GO:0043227,GO:0031988,GO:0005829,GO:0031982,GO:0043231,GO:0005515,GO:0043233,GO:0044428,GO:0031974,GO:0031981,GO:0070013,GO:0016482,GO:0045184,GO:0046907,GO:0006886,GO:0015031,GO:0032991,GO:0005654,GO:0043170,GO:0008152,GO:0071704,GO:0008104,GO:0005634,GO:0033036,GO:0005913,GO:0034613,GO:…	intracellular organelle part,organelle part,cytoplasm,intracellular organelle,adherens junction,organelle,anchoring junction,cytoplasmic part,intracellular part,intracellular,membrane-bounded organelle,membrane-bounded vesicle,cytosol,vesicle,intracellular membrane-bounded organelle,protein binding,organelle lumen,nuclear part,membrane-enclosed lumen,nuclear lumen,intracellular organelle lumen,cy…	--	--
ENST00000356151	ENSG00000168297	PXK	transcript	3.65333	2.0608	0.826006	8.37987e-05	0.153752	-||WH2 domain||Protein kinase-like domain||Protein kinase domain||Phox homologous domain	GO:0044446,GO:0044422,GO:0005737,GO:0043229,GO:0043226,GO:0044424,GO:0005622,GO:0005515,GO:0032991,GO:0044237,GO:0044260,GO:0044267,GO:0043170,GO:0008152,GO:0071704,GO:0019538,GO:0044238,GO:0043228,GO:0043232,GO:0044248,GO:0005488,GO:0006807,GO:0009056,GO:0034641,GO:0046483,GO:1901360,GO:0006139,GO:0009987,GO:0006725,GO:0044464,GO:0034655,GO:1901575,GO:0048519,GO:0005623,GO:0046700,GO:0044270,GO:…	intracellular organelle part,organelle part,cytoplasm,intracellular organelle,organelle,intracellular part,intracellular,protein binding,macromolecular complex,cellular metabolic process,cellular macromolecule metabolic process,cellular protein metabolic process,macromolecule metabolic process,metabolic process,organic substance metabolic process,protein metabolic process,primary metabolic proces…	--	--
ENST00000446158	ENSG00000147155	EBP	transcript	2.34513	1.32605	0.822531	0.0407669	0.441857	EXPERA domain||Emopamil-binding protein	GO:0044446,GO:0044422,GO:0005737,GO:0043229,GO:0043226,GO:0044444,GO:0044424,GO:0005622,GO:0043227,GO:0031988,GO:0031982,GO:0043231,GO:0044428,GO:0008152,GO:0071704,GO:0005634,GO:0044238,GO:1901360,GO:0009058,GO:1901576,GO:0009987,GO:0044464,GO:0031090,GO:0005623,GO:0012505,GO:0051234,GO:0051179,GO:0006810,GO:1901362,GO:0044765,GO:0044767,GO:0016023,GO:0031410,GO:0044763,GO:0008150,GO:0044699,GO:…	intracellular organelle part,organelle part,cytoplasm,intracellular organelle,organelle,cytoplasmic part,intracellular part,intracellular,membrane-bounded organelle,membrane-bounded vesicle,vesicle,intracellular membrane-bounded organelle,nuclear part,metabolic process,organic substance metabolic process,nucleus,primary metabolic process,organic cyclic compound metabolic process,biosynthetic proc…	--	--
ENST00000283303	ENSG00000153294	ADGRF4	transcript	2.68359	1.523	0.817242	0.0209034	0.389253	GPCR, family 2-like||GPS motif||GPCR family 2, Ig-hepta-like receptor||GPCR, family 2, secretin-like	GO:0009987,GO:0044763,GO:0008150,GO:0044699,GO:0003674,GO:0016020,GO:0005575,GO:0050789,GO:0050794,GO:0051716,GO:0007165,GO:0065007,GO:0007154,GO:0050896,GO:0044700,GO:0023052,GO:0007166,GO:0044425,GO:0004871,GO:0060089,GO:0016021,GO:0004872,GO:0007186,GO:0031224,GO:0038023,GO:0004888,GO:0004930	cellular process,single-organism cellular process,biological_process,single-organism process,molecular_function,membrane,cellular_component,regulation of biological process,regulation of cellular process,cellular response to stimulus,signal transduction,biological regulation,cell communication,response to stimulus,single organism signaling,signaling,cell surface receptor signaling pathway,membran…	--	--
ENST00000474024	ENSG00000125868	DSTN	transcript	18.0334	10.253	0.814627	0.0434671	0.446098	Actin-depolymerising factor homology domain||Destrin||ADF/Cofilin/Destrin||ADF-H/Gelsolin-like domain	GO:0044446,GO:0044422,GO:0005737,GO:0043229,GO:0043226,GO:0070062,GO:0043230,GO:0065010,GO:0044444,GO:0044424,GO:0005622,GO:0043227,GO:0031988,GO:0031982,GO:0005515,GO:0044421,GO:0071840,GO:0043228,GO:0043232,GO:0005488,GO:0005576,GO:0016043,GO:0009987,GO:0044464,GO:0005623,GO:0043933,GO:0006996,GO:0048522,GO:0048518,GO:0051128,GO:0044763,GO:0008150,GO:0032535,GO:0071822,GO:0015629,GO:0030029,GO:…	intracellular organelle part,organelle part,cytoplasm,intracellular organelle,organelle,extracellular vesicular exosome,extracellular organelle,extracellular membrane-bounded organelle,cytoplasmic part,intracellular part,intracellular,membrane-bounded organelle,membrane-bounded vesicle,vesicle,protein binding,extracellular region part,cellular component organization or biogenesis,non-membrane-bou…	--	--
ENST00000332780	ENSG00000185909	KLHDC8B	transcript	5.49949	3.13319	0.811667	0.0085579	0.334272	Kelch repeat type 1||Kelch-type beta propeller	GO:0005737,GO:0044424,GO:0005622,GO:0044464,GO:0005623,GO:0005575	cytoplasm,intracellular part,intracellular,cell part,cell,cellular_component	--	--
ENST00000397154	ENSG00000129460	NGDN	transcript	2.44622	1.39452	0.810784	0.0159453	0.370853	Sas10/Utp3/C1D||-	GO:0044446,GO:0044422,GO:0005737,GO:0043229,GO:0043226,GO:0044424,GO:0005622,GO:0043227,GO:0030529,GO:0043231,GO:0043233,GO:0044428,GO:0031974,GO:0031981,GO:0070013,GO:0022613,GO:0006396,GO:0032991,GO:0016072,GO:0006364,GO:0042254,GO:0044237,GO:0044260,GO:0006412,GO:0044267,GO:0043170,GO:0008152,GO:0071704,GO:0005634,GO:0019538,GO:0044238,GO:0071840,GO:0010467,GO:0043228,GO:0043232,GO:0044085,GO:…	intracellular organelle part,organelle part,cytoplasm,intracellular organelle,organelle,intracellular part,intracellular,membrane-bounded organelle,ribonucleoprotein complex,intracellular membrane-bounded organelle,organelle lumen,nuclear part,membrane-enclosed lumen,nuclear lumen,intracellular organelle lumen,ribonucleoprotein complex biogenesis,RNA processing,macromolecular complex,rRNA metabol…	--	--
ENST00000394805	ENSG00000015479	MATR3	transcript	15.4137	8.79165	0.810012	0.0111591	0.346751	-||RNA recognition motif domain||Nucleotide-binding alpha-beta plait domain||Zinc finger, U1-type||Zinc finger, C2H2-type matrin	GO:0044446,GO:0044422,GO:0043229,GO:0043226,GO:0044424,GO:0005622,GO:0043227,GO:0043231,GO:0005515,GO:0043233,GO:0044428,GO:0031974,GO:0031981,GO:0070013,GO:0005654,GO:0003723,GO:0043170,GO:0008152,GO:0071704,GO:0005634,GO:0010467,GO:0005488,GO:0005198,GO:0044464,GO:0031090,GO:0005623,GO:0010608,GO:0019222,GO:0012505,GO:1901363,GO:0000166,GO:1901265,GO:0060255,GO:0036094,GO:0097159,GO:0008150,GO:…	intracellular organelle part,organelle part,intracellular organelle,organelle,intracellular part,intracellular,membrane-bounded organelle,intracellular membrane-bounded organelle,protein binding,organelle lumen,nuclear part,membrane-enclosed lumen,nuclear lumen,intracellular organelle lumen,nucleoplasm,RNA binding,macromolecule metabolic process,metabolic process,organic substance metabolic proce…	--	--
ENST00000588483	ENSG00000167460	TPM4	transcript	11.6277	6.63667	0.809039	0.00349232	0.301385	-||Tropomyosin	GO:0044446,GO:0044422,GO:0005737,GO:0043229,GO:0005912,GO:0043226,GO:0070062,GO:0043230,GO:0065010,GO:0070161,GO:0044444,GO:0044424,GO:0005622,GO:0043227,GO:0031988,GO:0005829,GO:0031982,GO:0005925,GO:0005924,GO:0030055,GO:0005515,GO:0032991,GO:0044421,GO:0030054,GO:0043228,GO:0043232,GO:0005488,GO:0005576,GO:0005198,GO:0009987,GO:0044464,GO:0005623,GO:0043234,GO:0044763,GO:0008150,GO:0015629,GO:…	intracellular organelle part,organelle part,cytoplasm,intracellular organelle,adherens junction,organelle,extracellular vesicular exosome,extracellular organelle,extracellular membrane-bounded organelle,anchoring junction,cytoplasmic part,intracellular part,intracellular,membrane-bounded organelle,membrane-bounded vesicle,cytosol,vesicle,focal adhesion,cell-substrate adherens junction,cell-substr…	--	--
ENST00000428119	ENSG00000005486	RHBDD2	transcript	296.618	169.59	0.806554	0.0300497	0.414511	-||Peptidase S54, rhomboid domain	GO:0044446,GO:0044422,GO:0005737,GO:0043229,GO:0043226,GO:0044444,GO:0044424,GO:0005622,GO:0043227,GO:0043231,GO:0005515,GO:0043170,GO:0008152,GO:0071704,GO:0019538,GO:0044238,GO:0005488,GO:0044464,GO:0031090,GO:0005623,GO:0012505,GO:0005794,GO:0008150,GO:0000139,GO:0003674,GO:0016020,GO:0048471,GO:0044431,GO:0005575,GO:0006508,GO:0003824,GO:0016787,GO:0032182,GO:0043130,GO:0004175,GO:0008233,GO:…	intracellular organelle part,organelle part,cytoplasm,intracellular organelle,organelle,cytoplasmic part,intracellular part,intracellular,membrane-bounded organelle,intracellular membrane-bounded organelle,protein binding,macromolecule metabolic process,metabolic process,organic substance metabolic process,protein metabolic process,primary metabolic process,binding,cell part,organelle membrane,ce…	--	--
ENST00000454407	ENSG00000160336	ZNF761	transcript	1.12009	0.643827	0.798872	0.00619991	0.308655	Krueppel-associated box||Zinc finger C2H2-type/integrase DNA-binding domain||-||Zinc finger, C2H2-like||Zinc finger, C2H2	GO:0005622,GO:0044237,GO:0044260,GO:0043170,GO:0008152,GO:0071704,GO:0044238,GO:0010467,GO:0005488,GO:0006807,GO:0016070,GO:0034641,GO:0046483,GO:1901360,GO:0006139,GO:0009058,GO:0090304,GO:1901576,GO:0044249,GO:0009987,GO:0006725,GO:0044464,GO:0034645,GO:0009059,GO:0005623,GO:0019222,GO:0031323,GO:0044271,GO:1901363,GO:0080090,GO:1901362,GO:0060255,GO:0032774,GO:0097159,GO:0034654,GO:0018130,GO:…	intracellular,cellular metabolic process,cellular macromolecule metabolic process,macromolecule metabolic process,metabolic process,organic substance metabolic process,primary metabolic process,gene expression,binding,nitrogen compound metabolic process,RNA metabolic process,cellular nitrogen compound metabolic process,heterocycle metabolic process,organic cyclic compound metabolic process,nucleo…	--	--
ENST00000378142	ENSG00000171659	GPR34	transcript	2.5167	1.44737	0.798095	0.047016	0.454816	G protein-coupled receptor, rhodopsin-like||GPCR, rhodopsin-like, 7TM	GO:0009987,GO:0044464,GO:0005623,GO:0044763,GO:0008150,GO:0044699,GO:0003674,GO:0016020,GO:0005575,GO:0050789,GO:0050794,GO:0051716,GO:0007165,GO:0065007,GO:0007154,GO:0050896,GO:0044700,GO:0023052,GO:0007166,GO:0001608,GO:0035589,GO:0045028,GO:0001614,GO:0016502,GO:0035590,GO:0035588,GO:0035586,GO:0071944,GO:0035587,GO:0005886,GO:0044425,GO:0044459,GO:0004871,GO:0060089,GO:0016021,GO:0004872,GO:…	cellular process,cell part,cell,single-organism cellular process,biological_process,single-organism process,molecular_function,membrane,cellular_component,regulation of biological process,regulation of cellular process,cellular response to stimulus,signal transduction,biological regulation,cell communication,response to stimulus,single organism signaling,signaling,cell surface receptor signaling …	--	--
ENST00000415833	ENSG00000243716	NPIPB5	transcript	11.8246	6.80499	0.797123	0.044113	0.447704	-||Nuclear pore complex interacting protein	GO:0016020,GO:0005575,GO:0044425,GO:0016021,GO:0031224	membrane,cellular_component,membrane part,integral to membrane,intrinsic to membrane	--	--
ENST00000378623	ENSG00000134569	LRP4	transcript	6.18066	3.55887	0.796343	0.0210244	0.389253	LDLR class B repeat||Growth factor receptor cysteine-rich domain||EGF-like calcium-binding domain||Low-density lipoprotein (LDL) receptor class A repeat||Complement Clr-like EGF domain||Low-density lipoprotein (LDL) receptor class A, conserved site||EGF-like calcium-binding, conserved site||EGF-like, conserved site||EGF-like domain||Six-bladed beta-propeller, TolB-like||Low-density lipoprotein re…	GO:0044446,GO:0044422,GO:0043229,GO:0043226,GO:0044424,GO:0005622,GO:0005515,GO:0032991,GO:0044237,GO:0044260,GO:0044267,GO:0043170,GO:0008152,GO:0071704,GO:0008104,GO:0033036,GO:0034613,GO:0019538,GO:0070727,GO:0044238,GO:0071840,GO:0010467,GO:0043228,GO:0043232,GO:0051641,GO:0044085,GO:0005488,GO:0006807,GO:0016070,GO:0034641,GO:0046483,GO:1901360,GO:0006139,GO:0009058,GO:0090304,GO:0016043,GO:…	intracellular organelle part,organelle part,intracellular organelle,organelle,intracellular part,intracellular,protein binding,macromolecular complex,cellular metabolic process,cellular macromolecule metabolic process,cellular protein metabolic process,macromolecule metabolic process,metabolic process,organic substance metabolic process,protein localization,macromolecule localization,cellular pro…	--	--
ENST00000391553	ENSG00000212864	RNF208	transcript	3.97174	2.29234	0.792949	0.0102153	0.342825	Zinc finger, RING-type||Zinc finger, RING/FYVE/PHD-type||Zinc finger, RING-type, conserved site	GO:0044446,GO:0044422,GO:0005737,GO:0043229,GO:0043226,GO:0044424,GO:0005622,GO:0043227,GO:0043231,GO:0005515,GO:0043233,GO:0044428,GO:0031974,GO:0031981,GO:0070013,GO:0005654,GO:0044237,GO:0044260,GO:0044267,GO:0043170,GO:0008152,GO:0071704,GO:0005634,GO:0019538,GO:0044238,GO:0005488,GO:0009987,GO:0044464,GO:0005623,GO:0043412,GO:0006464,GO:0036211,GO:0008150,GO:0070647,GO:0003674,GO:0005575,GO:…	intracellular organelle part,organelle part,cytoplasm,intracellular organelle,organelle,intracellular part,intracellular,membrane-bounded organelle,intracellular membrane-bounded organelle,protein binding,organelle lumen,nuclear part,membrane-enclosed lumen,nuclear lumen,intracellular organelle lumen,nucleoplasm,cellular metabolic process,cellular macromolecule metabolic process,cellular protein …	--	--
ENST00000360655	ENSG00000166833	NAV2	transcript	3.06368	1.77355	0.788627	0.00205795	0.301385	Calponin homology domain||AAA+ ATPase domain||-||P-loop containing nucleoside triphosphate hydrolase	GO:0044446,GO:0044422,GO:0043229,GO:0043226,GO:0044424,GO:0005622,GO:0043227,GO:0043231,GO:0043233,GO:0044428,GO:0031974,GO:0031981,GO:0070013,GO:0044421,GO:0005654,GO:0005634,GO:0005488,GO:0005576,GO:0044464,GO:0005623,GO:1901363,GO:0000166,GO:1901265,GO:0036094,GO:0097159,GO:0044767,GO:0017111,GO:0008150,GO:0016818,GO:0016817,GO:0016462,GO:0044699,GO:0048856,GO:0003674,GO:0001882,GO:0032550,GO:…	intracellular organelle part,organelle part,intracellular organelle,organelle,intracellular part,intracellular,membrane-bounded organelle,intracellular membrane-bounded organelle,organelle lumen,nuclear part,membrane-enclosed lumen,nuclear lumen,intracellular organelle lumen,extracellular region part,nucleoplasm,nucleus,binding,extracellular region,cell part,cell,heterocyclic compound binding,nuc…	--	--
ENST00000509052	ENSG00000086598	TMED2	transcript	2.34895	1.36075	0.787615	0.0438644	0.447704	GOLD domain||TMP21-related	GO:0044446,GO:0044422,GO:0005737,GO:0043229,GO:0043226,GO:0044444,GO:0044424,GO:0005622,GO:0043227,GO:0031988,GO:0031982,GO:0043231,GO:0005515,GO:0016482,GO:0045184,GO:0046907,GO:0006886,GO:0015031,GO:0044237,GO:0006612,GO:0043170,GO:0008152,GO:0071704,GO:0008104,GO:0033036,GO:0006605,GO:0034613,GO:0070727,GO:0044238,GO:0071840,GO:0010467,GO:0051649,GO:0051641,GO:0044085,GO:0071702,GO:0044248,GO:…	intracellular organelle part,organelle part,cytoplasm,intracellular organelle,organelle,cytoplasmic part,intracellular part,intracellular,membrane-bounded organelle,membrane-bounded vesicle,vesicle,intracellular membrane-bounded organelle,protein binding,cytoplasmic transport,establishment of protein localization,intracellular transport,intracellular protein transport,protein transport,cellular m…	--	--
ENST00000397224	ENSG00000100350	FOXRED2	transcript	2.99048	1.73592	0.784682	0.0367103	0.43115	FAD/NAD(P)-binding domain	GO:0044446,GO:0044422,GO:0005737,GO:0043229,GO:0043226,GO:0044444,GO:0044424,GO:0005622,GO:0043227,GO:0043231,GO:0005515,GO:0043233,GO:0031974,GO:0070013,GO:0044237,GO:0044260,GO:0044267,GO:0043170,GO:0008152,GO:0071704,GO:0019538,GO:0044238,GO:0044265,GO:0009057,GO:0044248,GO:0005488,GO:0009056,GO:0009987,GO:0044464,GO:1901575,GO:0005623,GO:1901363,GO:0000166,GO:1901265,GO:0036094,GO:0097159,GO:…	intracellular organelle part,organelle part,cytoplasm,intracellular organelle,organelle,cytoplasmic part,intracellular part,intracellular,membrane-bounded organelle,intracellular membrane-bounded organelle,protein binding,organelle lumen,membrane-enclosed lumen,intracellular organelle lumen,cellular metabolic process,cellular macromolecule metabolic process,cellular protein metabolic process,macr…	--	--
ENST00000635197	ENSG00000169710	FASN	transcript	12.5829	7.30996	0.783533	0.0467809	0.454324	GroES-like||Acyl transferase/acyl hydrolase/lysophospholipase||Acyl transferase||Thiolase-like||S-adenosyl-L-methionine-dependent methyltransferase||NAD(P)-binding domain||Beta-ketoacyl synthase, C-terminal||Phosphopantetheine binding ACP domain||Alpha/Beta hydrolase fold||Alcohol dehydrogenase, C-terminal||Thioesterase||Ketoacyl-synthetase, C-terminal extension||Beta-ketoacyl synthase, N-termina…	GO:0005737,GO:0043229,GO:0005912,GO:0043226,GO:0070062,GO:0043230,GO:0065010,GO:0070161,GO:0044444,GO:0044424,GO:0005622,GO:0043227,GO:0031988,GO:0005829,GO:0031982,GO:0043231,GO:0005515,GO:0044421,GO:0044237,GO:0008152,GO:0071704,GO:0005913,GO:0044238,GO:0030054,GO:0005488,GO:0006807,GO:0005576,GO:0034641,GO:0005911,GO:0009058,GO:1901576,GO:0044249,GO:0009987,GO:0044464,GO:0005623,GO:0019222,GO:…	cytoplasm,intracellular organelle,adherens junction,organelle,extracellular vesicular exosome,extracellular organelle,extracellular membrane-bounded organelle,anchoring junction,cytoplasmic part,intracellular part,intracellular,membrane-bounded organelle,membrane-bounded vesicle,cytosol,vesicle,intracellular membrane-bounded organelle,protein binding,extracellular region part,cellular metabolic p…	--	--
ENST00000356731	ENSG00000169045	HNRNPH1	transcript	3.38174	1.9701	0.779495	0.0473525	0.456228	RNA recognition motif domain||Nucleotide-binding alpha-beta plait domain||Zinc finger, CHHC-type||-	GO:0044446,GO:0044422,GO:0005737,GO:0043229,GO:0043226,GO:0044424,GO:0005622,GO:0043227,GO:0030529,GO:0043231,GO:0005515,GO:0016071,GO:0043233,GO:0044428,GO:0031974,GO:0031981,GO:0070013,GO:0006396,GO:0032991,GO:0005654,GO:0044237,GO:0044260,GO:0003723,GO:0043170,GO:0008152,GO:0071704,GO:0005634,GO:0044238,GO:0010467,GO:0005488,GO:0006807,GO:0016070,GO:0034641,GO:0046483,GO:1901360,GO:0006139,GO:…	intracellular organelle part,organelle part,cytoplasm,intracellular organelle,organelle,intracellular part,intracellular,membrane-bounded organelle,ribonucleoprotein complex,intracellular membrane-bounded organelle,protein binding,mRNA metabolic process,organelle lumen,nuclear part,membrane-enclosed lumen,nuclear lumen,intracellular organelle lumen,RNA processing,macromolecular complex,nucleoplas…	--	--
ENST00000423729	ENSG00000185818	NAT8L	transcript	4.06446	2.36915	0.778692	0.0230778	0.395511	Acyl-CoA N-acyltransferase||GNAT domain	GO:0044446,GO:0044422,GO:0005737,GO:0043229,GO:0043226,GO:0044444,GO:0044424,GO:0005622,GO:0043227,GO:0043231,GO:0044464,GO:0031090,GO:0005623,GO:0012505,GO:0005783,GO:0003674,GO:0016020,GO:0042175,GO:0005789,GO:0044432,GO:0005575,GO:0005739,GO:0031967,GO:0031975,GO:0031966,GO:0044429,GO:0003824,GO:0005740,GO:0017188,GO:0016740,GO:0016410,GO:0008080,GO:0005791,GO:0016407,GO:0016747,GO:0016746,GO:…	intracellular organelle part,organelle part,cytoplasm,intracellular organelle,organelle,cytoplasmic part,intracellular part,intracellular,membrane-bounded organelle,intracellular membrane-bounded organelle,cell part,organelle membrane,cell,endomembrane system,endoplasmic reticulum,molecular_function,membrane,nuclear outer membrane-endoplasmic reticulum membrane network,endoplasmic reticulum membr…	--	--
ENST00000256398	ENSG00000134014	ELP3	transcript	3.87721	2.26299	0.776792	0.00402308	0.301385	Radical SAM, alpha/beta horseshoe||Radical SAM||GNAT domain||Acyl-CoA N-acyltransferase||-||Radical SAM, C-terminal extension||Histone acetyltransferase ELP3||Elongator protein 3/MiaB/NifB	GO:0044446,GO:0044422,GO:0005737,GO:0043229,GO:0043226,GO:0044424,GO:0005622,GO:0043227,GO:0043231,GO:0005515,GO:0043233,GO:0044428,GO:0031974,GO:0031981,GO:0070013,GO:0006396,GO:0032991,GO:0005654,GO:0044237,GO:0044260,GO:0044267,GO:0043170,GO:0008152,GO:0071704,GO:0005634,GO:0019538,GO:0044238,GO:0071840,GO:0010467,GO:0043228,GO:0043232,GO:0034470,GO:0005488,GO:0034660,GO:0006807,GO:0016070,GO:…	intracellular organelle part,organelle part,cytoplasm,intracellular organelle,organelle,intracellular part,intracellular,membrane-bounded organelle,intracellular membrane-bounded organelle,protein binding,organelle lumen,nuclear part,membrane-enclosed lumen,nuclear lumen,intracellular organelle lumen,RNA processing,macromolecular complex,nucleoplasm,cellular metabolic process,cellular macromolecu…	--	--
ENST00000394464	ENSG00000113580	NR3C1	transcript	13.0604	7.64044	0.773475	0.0154851	0.369111	Nuclear hormone receptor, ligand-binding domain||Zinc finger, nuclear hormone receptor-type||Nuclear hormone receptor||Glucocorticoid receptor||Zinc finger, NHR/GATA-type	GO:0044446,GO:0044422,GO:0005737,GO:0043229,GO:0043226,GO:0044444,GO:0044424,GO:0005622,GO:0043227,GO:0043231,GO:0005515,GO:0043233,GO:0044428,GO:0031974,GO:0031981,GO:0070013,GO:0032991,GO:0005654,GO:0044237,GO:0044260,GO:0003723,GO:0043170,GO:0008152,GO:0071704,GO:0005634,GO:0044238,GO:0071840,GO:0010467,GO:0043228,GO:0043232,GO:0005488,GO:0006807,GO:0016070,GO:0034641,GO:0046483,GO:1901360,GO:…	intracellular organelle part,organelle part,cytoplasm,intracellular organelle,organelle,cytoplasmic part,intracellular part,intracellular,membrane-bounded organelle,intracellular membrane-bounded organelle,protein binding,organelle lumen,nuclear part,membrane-enclosed lumen,nuclear lumen,intracellular organelle lumen,macromolecular complex,nucleoplasm,cellular metabolic process,cellular macromole…	--	--
ENST00000376499	ENSG00000196781	TLE1	transcript	3.19957	1.87489	0.771068	0.0065445	0.308655	WD40/YVTN repeat-like-containing domain||Groucho/transducin-like enhancer||WD40-repeat-containing domain||-||Groucho/TLE, N-terminal Q-rich domain||WD40 repeat||WD40 repeat, conserved site	GO:0044446,GO:0044422,GO:0005737,GO:0043229,GO:0043226,GO:0044444,GO:0044424,GO:0005622,GO:0043227,GO:0005829,GO:0043231,GO:0005515,GO:0043233,GO:0044428,GO:0031974,GO:0031981,GO:0070013,GO:0005654,GO:0044237,GO:0044260,GO:0043170,GO:0008152,GO:0071704,GO:0005634,GO:0044238,GO:0010467,GO:0043228,GO:0043232,GO:0005488,GO:0006807,GO:0016070,GO:0034641,GO:0046483,GO:1901360,GO:0006139,GO:0009058,GO:…	intracellular organelle part,organelle part,cytoplasm,intracellular organelle,organelle,cytoplasmic part,intracellular part,intracellular,membrane-bounded organelle,cytosol,intracellular membrane-bounded organelle,protein binding,organelle lumen,nuclear part,membrane-enclosed lumen,nuclear lumen,intracellular organelle lumen,nucleoplasm,cellular metabolic process,cellular macromolecule metabolic …	--	--
ENST00000558720	ENSG00000140319	SRP14	transcript	20.3035	11.9096	0.769599	0.0480156	0.45696	Signal recognition particle, SRP14 subunit||Signal recognition particle, SRP9/SRP14 subunit	GO:0005737,GO:0043229,GO:0043226,GO:0070062,GO:0043230,GO:0065010,GO:0044444,GO:0044424,GO:0005622,GO:0043227,GO:0045047,GO:0031988,GO:0072599,GO:0005829,GO:0006614,GO:0031982,GO:0070972,GO:0006613,GO:0030529,GO:0043231,GO:0005515,GO:0016482,GO:0045184,GO:0072594,GO:0046907,GO:0006886,GO:0015031,GO:0032991,GO:0044421,GO:0003723,GO:0006612,GO:0008104,GO:0005634,GO:0033036,GO:0006605,GO:0034613,GO:…	cytoplasm,intracellular organelle,organelle,extracellular vesicular exosome,extracellular organelle,extracellular membrane-bounded organelle,cytoplasmic part,intracellular part,intracellular,membrane-bounded organelle,protein targeting to ER,membrane-bounded vesicle,establishment of protein localization to endoplasmic reticulum,cytosol,SRP-dependent cotranslational protein targeting to membrane,v…	--	--
ENST00000381163	ENSG00000056998	GYG2	transcript	5.37595	3.16328	0.765096	0.0242409	0.398833	Nucleotide-diphospho-sugar transferases||Glycosyl transferase, family 8	GO:0044446,GO:0044422,GO:0005737,GO:0043229,GO:0043226,GO:0044444,GO:0044424,GO:0005622,GO:0043227,GO:0005829,GO:0043231,GO:0043233,GO:0031974,GO:0070013,GO:0044237,GO:0044260,GO:0043170,GO:0008152,GO:0071704,GO:0044238,GO:0009057,GO:0009056,GO:0009058,GO:1901576,GO:0044249,GO:0009987,GO:0044464,GO:1901575,GO:0034645,GO:0009059,GO:0005623,GO:0044437,GO:0005773,GO:0008150,GO:0000323,GO:0005764,GO:…	intracellular organelle part,organelle part,cytoplasm,intracellular organelle,organelle,cytoplasmic part,intracellular part,intracellular,membrane-bounded organelle,cytosol,intracellular membrane-bounded organelle,organelle lumen,membrane-enclosed lumen,intracellular organelle lumen,cellular metabolic process,cellular macromolecule metabolic process,macromolecule metabolic process,metabolic proce…	--	--
ENST00000451893	ENSG00000148120	C9orf3	transcript	2.29669	1.35712	0.759004	0.00748728	0.314122	Peptidase M1, membrane alanine aminopeptidase, N-terminal||Peptidase M1, alanine aminopeptidase/leukotriene A4 hydrolase||Armadillo-type fold||Peptidase M1, leukotriene A4 hydrolase/aminopeptidase C-terminal	GO:0044446,GO:0044422,GO:0005737,GO:0043229,GO:0043226,GO:0044424,GO:0005622,GO:0043227,GO:0043231,GO:0043233,GO:0044428,GO:0031974,GO:0031981,GO:0070013,GO:0044237,GO:0043170,GO:0008152,GO:0071704,GO:0005634,GO:0019538,GO:0044238,GO:0043228,GO:0043232,GO:0044248,GO:0005488,GO:0006807,GO:0009056,GO:0034641,GO:0005730,GO:0009987,GO:0044464,GO:1901575,GO:0005623,GO:0008150,GO:0003674,GO:0016020,GO:…	intracellular organelle part,organelle part,cytoplasm,intracellular organelle,organelle,intracellular part,intracellular,membrane-bounded organelle,intracellular membrane-bounded organelle,organelle lumen,nuclear part,membrane-enclosed lumen,nuclear lumen,intracellular organelle lumen,cellular metabolic process,macromolecule metabolic process,metabolic process,organic substance metabolic process,…	--	--
ENST00000532059	ENSG00000136574	GATA4	transcript	2.31047	1.36829	0.75581	0.0186222	0.37752	Transcription factor GATA-4/GATA-binding factor A||Transcription factor GATA-4/5/6||Zinc finger, NHR/GATA-type||-||GATA-type transcription activator, N-terminal||Zinc finger, GATA-type	GO:0044446,GO:0044422,GO:0043229,GO:0043226,GO:0044424,GO:0005622,GO:0043227,GO:0043231,GO:0005515,GO:0043233,GO:0044428,GO:0031974,GO:0031981,GO:0070013,GO:0005654,GO:0044237,GO:0044260,GO:0043170,GO:0008152,GO:0071704,GO:0005634,GO:0044238,GO:0010467,GO:0044248,GO:0005488,GO:0006807,GO:0009056,GO:0016070,GO:0034641,GO:0019899,GO:0046483,GO:1901360,GO:0006139,GO:0009058,GO:0090304,GO:1901576,GO:…	intracellular organelle part,organelle part,intracellular organelle,organelle,intracellular part,intracellular,membrane-bounded organelle,intracellular membrane-bounded organelle,protein binding,organelle lumen,nuclear part,membrane-enclosed lumen,nuclear lumen,intracellular organelle lumen,nucleoplasm,cellular metabolic process,cellular macromolecule metabolic process,macromolecule metabolic pro…	--	--
ENST00000353196	ENSG00000131473	ACLY	transcript	50.9688	30.2092	0.754624	0.0376462	0.434114	Citrate synthase||CoA-binding||-||ATP-grasp fold, subdomain 2||ATP-citrate lyase/succinyl-CoA ligase, active site||Succinyl-CoA ligase, alpha subunit||Succinyl-CoA synthetase, beta subunit, conserved site||Succinyl-CoA synthetase-like||Citrate synthase-like, large alpha subdomain||Citrate synthase-like, small alpha subdomain||NAD(P)-binding domain||ATP-citrate lyase/succinyl-CoA ligase||ATP-citra…	GO:0044446,GO:0044422,GO:0005737,GO:0043229,GO:0043226,GO:0070062,GO:0043230,GO:0065010,GO:0044444,GO:0044424,GO:0005622,GO:0043227,GO:0031988,GO:0005829,GO:0031982,GO:0043231,GO:0005515,GO:0043233,GO:0044428,GO:0031974,GO:0031981,GO:0070013,GO:0032991,GO:0044421,GO:0005654,GO:0044237,GO:0008152,GO:0071704,GO:0005634,GO:0044238,GO:0005488,GO:0005576,GO:1901360,GO:0009058,GO:1901576,GO:0044249,GO:…	intracellular organelle part,organelle part,cytoplasm,intracellular organelle,organelle,extracellular vesicular exosome,extracellular organelle,extracellular membrane-bounded organelle,cytoplasmic part,intracellular part,intracellular,membrane-bounded organelle,membrane-bounded vesicle,cytosol,vesicle,intracellular membrane-bounded organelle,protein binding,organelle lumen,nuclear part,membrane-e…	--	--
ENST00000376496	ENSG00000011021	CLCN6	transcript	6.78295	4.02031	0.754604	0.0474431	0.456379	Chloride channel, core||Chloride channel ClC-6||CBS domain||Chloride channel, voltage gated	GO:0044446,GO:0044422,GO:0005737,GO:0043229,GO:0043226,GO:0044444,GO:0044424,GO:0005622,GO:0043227,GO:0043231,GO:0005488,GO:0009987,GO:0044464,GO:0031090,GO:0005623,GO:0051234,GO:0051179,GO:0006810,GO:1901363,GO:0044437,GO:0000166,GO:1901265,GO:0036094,GO:0044765,GO:0097159,GO:0005774,GO:0005773,GO:0044763,GO:0005765,GO:0008150,GO:0010008,GO:0000323,GO:0005764,GO:0044699,GO:0044440,GO:0005768,GO:…	intracellular organelle part,organelle part,cytoplasm,intracellular organelle,organelle,cytoplasmic part,intracellular part,intracellular,membrane-bounded organelle,intracellular membrane-bounded organelle,binding,cellular process,cell part,organelle membrane,cell,establishment of localization,localization,transport,heterocyclic compound binding,vacuolar part,nucleotide binding,nucleoside phospha…	--	--
ENST00000433193	ENSG00000067057	PFKP	transcript	6.69672	3.9807	0.750434	0.0439397	0.447704	ATP-dependent 6-phosphofructokinase, eukaryotic-type||ATP-dependent 6-phosphofructokinase||Phosphofructokinase, conserved site||Phosphofructokinase domain	GO:0005737,GO:0043229,GO:0005912,GO:0043226,GO:0070062,GO:0043230,GO:0065010,GO:0070161,GO:0044444,GO:0044424,GO:0005622,GO:0043227,GO:0031988,GO:0005829,GO:0031982,GO:0043231,GO:0005515,GO:0044421,GO:0044237,GO:0008152,GO:0071704,GO:0005634,GO:0005913,GO:0044238,GO:0030054,GO:0005488,GO:0009056,GO:0005576,GO:0005911,GO:0009987,GO:0044464,GO:1901575,GO:0005623,GO:1901363,GO:0000166,GO:1901265,GO:…	cytoplasm,intracellular organelle,adherens junction,organelle,extracellular vesicular exosome,extracellular organelle,extracellular membrane-bounded organelle,anchoring junction,cytoplasmic part,intracellular part,intracellular,membrane-bounded organelle,membrane-bounded vesicle,cytosol,vesicle,intracellular membrane-bounded organelle,protein binding,extracellular region part,cellular metabolic p…	--	--
ENST00000372185	ENSG00000122378	FAM213A	transcript	4.84763	2.88598	0.748218	0.00525561	0.30756	Peroxiredoxin-like FAM213 family||Peroxiredoxin-like FAM213/AAED1	GO:0005737,GO:0043229,GO:0043226,GO:0070062,GO:0043230,GO:0065010,GO:0044444,GO:0044424,GO:0005622,GO:0043227,GO:0031988,GO:0031982,GO:0043231,GO:0044421,GO:0008152,GO:0005576,GO:0009987,GO:0044464,GO:0005623,GO:0044767,GO:0044763,GO:0008150,GO:0044699,GO:0048856,GO:0050793,GO:0003674,GO:0048869,GO:0045595,GO:0032502,GO:0005575,GO:0030154,GO:0005739,GO:0044710,GO:0048731,GO:0050789,GO:0048513,GO:…	cytoplasm,intracellular organelle,organelle,extracellular vesicular exosome,extracellular organelle,extracellular membrane-bounded organelle,cytoplasmic part,intracellular part,intracellular,membrane-bounded organelle,membrane-bounded vesicle,vesicle,intracellular membrane-bounded organelle,extracellular region part,metabolic process,extracellular region,cellular process,cell part,cell,single-org…	--	--
ENST00000288014	ENSG00000259431	THTPA	transcript	1.67419	0.997408	0.74721	0.00403409	0.301385	-||CYTH domain||CYTH-like domain||Thiamine triphosphatase	GO:0005737,GO:0044444,GO:0044424,GO:0005622,GO:0005829,GO:0044237,GO:0008152,GO:0071704,GO:0005488,GO:0006807,GO:0034641,GO:0046483,GO:1901360,GO:0009987,GO:0006725,GO:0044464,GO:0005623,GO:0006796,GO:0017111,GO:0006793,GO:0008150,GO:0016818,GO:0016817,GO:0016462,GO:0003674,GO:0005575,GO:0000287,GO:0006767,GO:0044710,GO:0072527,GO:0006091,GO:1901564,GO:0019637,GO:0006766,GO:0050333,GO:0003824,GO:…	cytoplasm,cytoplasmic part,intracellular part,intracellular,cytosol,cellular metabolic process,metabolic process,organic substance metabolic process,binding,nitrogen compound metabolic process,cellular nitrogen compound metabolic process,heterocycle metabolic process,organic cyclic compound metabolic process,cellular process,cellular aromatic compound metabolic process,cell part,cell,phosphate-co…	--	--
ENST00000265965	ENSG00000129158	SERGEF	transcript	3.44795	2.05701	0.74519	0.0322137	0.421185	Secretion-regulating guanine nucleotide exchange factor||Regulator of chromosome condensation, RCC1||Regulator of chromosome condensation 1/beta-lactamase-inhibitor protein II||-	GO:0005737,GO:0043229,GO:0043226,GO:0044424,GO:0005622,GO:0043227,GO:0043231,GO:0005515,GO:0045184,GO:0015031,GO:0044237,GO:0008152,GO:0071704,GO:0008104,GO:0005634,GO:0033036,GO:0044238,GO:0051649,GO:0051641,GO:0071702,GO:0044248,GO:0005488,GO:0006807,GO:0009056,GO:0034641,GO:0046483,GO:1901360,GO:0006139,GO:0009987,GO:0006725,GO:0044464,GO:0034655,GO:1901575,GO:0048523,GO:0048519,GO:0005623,GO:…	cytoplasm,intracellular organelle,organelle,intracellular part,intracellular,membrane-bounded organelle,intracellular membrane-bounded organelle,protein binding,establishment of protein localization,protein transport,cellular metabolic process,metabolic process,organic substance metabolic process,protein localization,nucleus,macromolecule localization,primary metabolic process,establishment of lo…	--	--
ENST00000354582	ENSG00000150995	ITPR1	transcript	23.0868	13.7812	0.744371	0.00375043	0.301385	MIR motif||Inositol 1,4,5-trisphosphate-binding protein receptor||RyR/IP3R Homology associated domain||RIH (RyR and IP3R Homology) domain||Ryanodine receptor-related||Inositol 1,4,5-trisphosphate/ryanodine receptor||Ion transport domain||Armadillo-type fold	GO:0044446,GO:0044422,GO:0005737,GO:0043229,GO:0043226,GO:0044444,GO:0044424,GO:0005622,GO:0043227,GO:0031988,GO:0031982,GO:0043231,GO:0005515,GO:0043233,GO:0044428,GO:0031974,GO:0031981,GO:0070013,GO:0016482,GO:0046907,GO:0032991,GO:0044237,GO:0008152,GO:0005634,GO:0051649,GO:0043228,GO:0043232,GO:0051641,GO:0071702,GO:0044248,GO:0005488,GO:0009056,GO:0005730,GO:0009987,GO:0044464,GO:0048523,GO:…	intracellular organelle part,organelle part,cytoplasm,intracellular organelle,organelle,cytoplasmic part,intracellular part,intracellular,membrane-bounded organelle,membrane-bounded vesicle,vesicle,intracellular membrane-bounded organelle,protein binding,organelle lumen,nuclear part,membrane-enclosed lumen,nuclear lumen,intracellular organelle lumen,cytoplasmic transport,intracellular transport,m…	--	--
ENST00000445489	ENSG00000006607	FARP2	transcript	2.21175	1.32201	0.742454	0.000857883	0.296278	FERM, N-terminal||Ubiquitin-related domain||Band 4.1 domain||Dbl homology (DH) domain||Ezrin/radixin/moesin-like||FERM domain||Pleckstrin homology domain||FERM/acyl-CoA-binding protein, 3-helical bundle||FERM conserved site||FERM adjacent (FA)||FERM, C-terminal PH-like domain||PH domain-like||FERM central domain	GO:0005737,GO:0043229,GO:0043226,GO:0044444,GO:0044424,GO:0005622,GO:0005829,GO:0005515,GO:0044237,GO:0008152,GO:0071704,GO:0044238,GO:0071840,GO:0043228,GO:0043232,GO:0044085,GO:0044248,GO:0005488,GO:0006807,GO:0009056,GO:0034641,GO:0046483,GO:1901360,GO:0006139,GO:0016043,GO:0009987,GO:0006725,GO:0044464,GO:0034655,GO:1901575,GO:0005623,GO:0046700,GO:0044270,GO:0019222,GO:0043933,GO:0019439,GO:…	cytoplasm,intracellular organelle,organelle,cytoplasmic part,intracellular part,intracellular,cytosol,protein binding,cellular metabolic process,metabolic process,organic substance metabolic process,primary metabolic process,cellular component organization or biogenesis,non-membrane-bounded organelle,intracellular non-membrane-bounded organelle,cellular component biogenesis,cellular catabolic pro…	--	--
ENST00000529221	ENSG00000149292	TTC12	transcript	2.82081	1.68967	0.739366	0.0388659	0.436029	-||Tetratricopeptide repeat-containing domain||Tetratricopeptide repeat 2||Armadillo-type fold||Tetratricopeptide-like helical domain||Tetratricopeptide repeat 1||Armadillo-like helical||Elongated TPR repeat-containing domain||Tetratricopeptide repeat	GO:0044446,GO:0044422,GO:0043229,GO:0043226,GO:0044424,GO:0005622,GO:0043228,GO:0043232,GO:0044464,GO:0005623,GO:0005575,GO:0005856,GO:0015630,GO:0044430,GO:0005815,GO:0005813	intracellular organelle part,organelle part,intracellular organelle,organelle,intracellular part,intracellular,non-membrane-bounded organelle,intracellular non-membrane-bounded organelle,cell part,cell,cellular_component,cytoskeleton,microtubule cytoskeleton,cytoskeletal part,microtubule organizing center,centrosome	--	--
ENST00000380486	ENSG00000157617	C2CD2	transcript	119.517	71.5933	0.73932	0.021666	0.391863	C2 domain||-	GO:0005737,GO:0043229,GO:0043226,GO:0044444,GO:0044424,GO:0005622,GO:0043227,GO:0005829,GO:0043231,GO:0005634,GO:0005576,GO:0044464,GO:0005623,GO:0005575	cytoplasm,intracellular organelle,organelle,cytoplasmic part,intracellular part,intracellular,membrane-bounded organelle,cytosol,intracellular membrane-bounded organelle,nucleus,extracellular region,cell part,cell,cellular_component	--	--
ENST00000357086	ENSG00000150995	ITPR1	transcript	23.8143	14.2667	0.739175	0.0123823	0.355274	MIR motif||Inositol 1,4,5-trisphosphate-binding protein receptor||RyR/IP3R Homology associated domain||RIH (RyR and IP3R Homology) domain||Ryanodine receptor-related||Inositol 1,4,5-trisphosphate/ryanodine receptor||Ion transport domain||Armadillo-type fold	GO:0044446,GO:0044422,GO:0005737,GO:0043229,GO:0043226,GO:0044444,GO:0044424,GO:0005622,GO:0043227,GO:0031988,GO:0031982,GO:0043231,GO:0005515,GO:0043233,GO:0044428,GO:0031974,GO:0031981,GO:0070013,GO:0016482,GO:0046907,GO:0032991,GO:0044237,GO:0008152,GO:0005634,GO:0051649,GO:0043228,GO:0043232,GO:0051641,GO:0071702,GO:0044248,GO:0005488,GO:0009056,GO:0005730,GO:0009987,GO:0044464,GO:0048523,GO:…	intracellular organelle part,organelle part,cytoplasm,intracellular organelle,organelle,cytoplasmic part,intracellular part,intracellular,membrane-bounded organelle,membrane-bounded vesicle,vesicle,intracellular membrane-bounded organelle,protein binding,organelle lumen,nuclear part,membrane-enclosed lumen,nuclear lumen,intracellular organelle lumen,cytoplasmic transport,intracellular transport,m…	--	--
ENST00000506447	ENSG00000101639	CEP192	transcript	3.96944	2.40038	0.725671	0.0366659	0.43115	Centrosomal protein of 192kDa||-||PapD-like	GO:0044446,GO:0044422,GO:0005737,GO:0043229,GO:0043226,GO:0044444,GO:0044424,GO:0005622,GO:0005829,GO:0005515,GO:0044237,GO:0008152,GO:0071840,GO:0043228,GO:0043232,GO:0044085,GO:0005488,GO:0019899,GO:0016043,GO:0009987,GO:0044464,GO:0005623,GO:0019222,GO:0043933,GO:0006996,GO:0022607,GO:0065003,GO:0031323,GO:0007049,GO:0006796,GO:0000278,GO:0006793,GO:0044763,GO:0008150,GO:0071822,GO:0044699,GO:…	intracellular organelle part,organelle part,cytoplasm,intracellular organelle,organelle,cytoplasmic part,intracellular part,intracellular,cytosol,protein binding,cellular metabolic process,metabolic process,cellular component organization or biogenesis,non-membrane-bounded organelle,intracellular non-membrane-bounded organelle,cellular component biogenesis,binding,enzyme binding,cellular componen…	--	--
ENST00000433078	ENSG00000135185	TMEM243	transcript	3.6155	2.18836	0.724343	0.0141903	0.362988	Protein of unknown function DUF2678||-	GO:0016020,GO:0005575,GO:0044425,GO:0016021,GO:0031224	membrane,cellular_component,membrane part,integral to membrane,intrinsic to membrane	--	--
ENST00000318622	ENSG00000005486	RHBDD2	transcript	9.20811	5.57732	0.723335	0.00521999	0.30756	-||Peptidase S54, rhomboid domain	GO:0044446,GO:0044422,GO:0005737,GO:0043229,GO:0043226,GO:0044444,GO:0044424,GO:0005622,GO:0043227,GO:0043231,GO:0005515,GO:0043170,GO:0008152,GO:0071704,GO:0019538,GO:0044238,GO:0005488,GO:0044464,GO:0031090,GO:0005623,GO:0012505,GO:0005794,GO:0008150,GO:0000139,GO:0003674,GO:0016020,GO:0048471,GO:0044431,GO:0005575,GO:0006508,GO:0003824,GO:0016787,GO:0032182,GO:0043130,GO:0004175,GO:0008233,GO:…	intracellular organelle part,organelle part,cytoplasm,intracellular organelle,organelle,cytoplasmic part,intracellular part,intracellular,membrane-bounded organelle,intracellular membrane-bounded organelle,protein binding,macromolecule metabolic process,metabolic process,organic substance metabolic process,protein metabolic process,primary metabolic process,binding,cell part,organelle membrane,ce…	--	--
ENST00000392334	ENSG00000141551	CSNK1D	transcript	16.0395	9.71589	0.723213	0.0412813	0.441857	Protein kinase domain||Serine/threonine-protein kinase, active site||Protein kinase-like domain||Protein kinase, ATP binding site||-	GO:0044446,GO:0044422,GO:0005737,GO:0043229,GO:0005912,GO:0043226,GO:0070161,GO:0044444,GO:0044424,GO:0005622,GO:0043227,GO:0005829,GO:0043231,GO:0005515,GO:0043233,GO:0044428,GO:0031974,GO:0031981,GO:0070013,GO:0022613,GO:0016482,GO:0046907,GO:0006396,GO:0032991,GO:0016072,GO:0006364,GO:0005654,GO:0042254,GO:0044237,GO:0044260,GO:0044267,GO:0043170,GO:0008152,GO:0071704,GO:0008104,GO:0005634,GO:…	intracellular organelle part,organelle part,cytoplasm,intracellular organelle,adherens junction,organelle,anchoring junction,cytoplasmic part,intracellular part,intracellular,membrane-bounded organelle,cytosol,intracellular membrane-bounded organelle,protein binding,organelle lumen,nuclear part,membrane-enclosed lumen,nuclear lumen,intracellular organelle lumen,ribonucleoprotein complex biogenesi…	--	--
ENST00000294889	ENSG00000162817	C1orf115	transcript	9.29856	5.63365	0.722938	0.0468018	0.454324	Protein of unknown function DUF4710	GO:0016020,GO:0005575,GO:0044425,GO:0016021,GO:0031224	membrane,cellular_component,membrane part,integral to membrane,intrinsic to membrane	--	--
ENST00000407332	ENSG00000100243	CYB5R3	transcript	45.7253	27.7961	0.718112	0.0499623	0.461081	Oxidoreductase FAD/NAD(P)-binding||Ferredoxin reductase-type FAD-binding domain||Oxidoreductase, FAD-binding domain||NADH:cytochrome b5 reductase (CBR)||Flavoprotein pyridine nucleotide cytochrome reductase||Riboflavin synthase-like beta-barrel	GO:0044446,GO:0044422,GO:0005737,GO:0043229,GO:0043226,GO:0070062,GO:0043230,GO:0065010,GO:0044444,GO:0044424,GO:0005622,GO:0043227,GO:0031988,GO:0005829,GO:0031982,GO:0043231,GO:0032991,GO:0044421,GO:0044237,GO:0008152,GO:0071704,GO:0044445,GO:0044238,GO:0005488,GO:0005576,GO:1901360,GO:0009058,GO:1901576,GO:0009987,GO:0044464,GO:0031090,GO:0005623,GO:0043234,GO:0012505,GO:1901363,GO:0000166,GO:…	intracellular organelle part,organelle part,cytoplasm,intracellular organelle,organelle,extracellular vesicular exosome,extracellular organelle,extracellular membrane-bounded organelle,cytoplasmic part,intracellular part,intracellular,membrane-bounded organelle,membrane-bounded vesicle,cytosol,vesicle,intracellular membrane-bounded organelle,macromolecular complex,extracellular region part,cellul…	--	--
ENST00000379068	ENSG00000101868	POLA1	transcript	3.02041	1.83678	0.717561	0.00961719	0.340061	DNA polymerase alpha catalytic subunit||DNA polymerase alpha catalytic subunit, N-terminal domain||DNA-directed DNA polymerase, family B, multifunctional domain||DNA-directed DNA polymerase, family B, conserved site||DNA-directed DNA polymerase, family B, exonuclease domain||Zinc finger, DNA-directed DNA polymerase, family B, alpha||DNA polymerase, palm domain||Ribonuclease H-like domain||DNA-dir…	GO:0044446,GO:0044422,GO:0005737,GO:0043229,GO:0043226,GO:0044424,GO:0005622,GO:0043227,GO:0043231,GO:0005515,GO:0043233,GO:0044428,GO:0031974,GO:0031981,GO:0070013,GO:0016032,GO:0044764,GO:0044403,GO:0044419,GO:0032991,GO:0005654,GO:0044237,GO:0044260,GO:0043170,GO:0008152,GO:0071704,GO:0005634,GO:0044238,GO:0071840,GO:0010467,GO:0043228,GO:0043232,GO:0005488,GO:0006807,GO:0016070,GO:0051704,GO:…	intracellular organelle part,organelle part,cytoplasm,intracellular organelle,organelle,intracellular part,intracellular,membrane-bounded organelle,intracellular membrane-bounded organelle,protein binding,organelle lumen,nuclear part,membrane-enclosed lumen,nuclear lumen,intracellular organelle lumen,viral process,multi-organism cellular process,symbiosis, encompassing mutualism through parasitis…	--	--
ENST00000316519	ENSG00000081760	AACS	transcript	16.4483	10.0057	0.717118	0.0479944	0.45696	AMP-binding, conserved site||Acetoacetyl-CoA synthase||Acetyl-coenzyme A synthetase, N-terminal domain||AMP-dependent synthetase/ligase	GO:0005737,GO:0044444,GO:0044424,GO:0005622,GO:0005829,GO:0044237,GO:0008152,GO:0071704,GO:0044238,GO:0051649,GO:0051641,GO:0071702,GO:0005488,GO:0009058,GO:0044249,GO:0009987,GO:0044464,GO:0005623,GO:0048522,GO:0051234,GO:0051179,GO:0006810,GO:0048518,GO:1901363,GO:0000166,GO:1901265,GO:0036094,GO:0044765,GO:0097159,GO:0044767,GO:0010033,GO:0042594,GO:0044763,GO:0008150,GO:0009719,GO:0044699,GO:…	cytoplasm,cytoplasmic part,intracellular part,intracellular,cytosol,cellular metabolic process,metabolic process,organic substance metabolic process,primary metabolic process,establishment of localization in cell,cellular localization,organic substance transport,binding,biosynthetic process,cellular biosynthetic process,cellular process,cell part,cell,positive regulation of cellular process,estab…	--	--
ENST00000355439	ENSG00000215790	SLC35E2	transcript	2.51795	1.53745	0.711714	0.0231024	0.395511	Sugar phosphate transporter domain	GO:0016020,GO:0005575,GO:0044425,GO:0016021,GO:0031224	membrane,cellular_component,membrane part,integral to membrane,intrinsic to membrane	--	--
ENST00000358301	ENSG00000130669	PAK4	transcript	4.39035	2.68274	0.710627	0.0102909	0.343673	Protein kinase-like domain||Protein kinase domain||CRIB domain||Protein kinase, ATP binding site	GO:0005737,GO:0043229,GO:0005912,GO:0043226,GO:0070161,GO:0044444,GO:0044424,GO:0005622,GO:0043227,GO:0005925,GO:0043231,GO:0005924,GO:0030055,GO:0005515,GO:0044237,GO:0044260,GO:0044267,GO:0043170,GO:0008152,GO:0071704,GO:0005913,GO:0019538,GO:0044238,GO:0030054,GO:0071840,GO:0005488,GO:0005911,GO:0016043,GO:0009987,GO:0044464,GO:0008219,GO:0016265,GO:0005623,GO:0006915,GO:0006996,GO:0012501,GO:…	cytoplasm,intracellular organelle,adherens junction,organelle,anchoring junction,cytoplasmic part,intracellular part,intracellular,membrane-bounded organelle,focal adhesion,intracellular membrane-bounded organelle,cell-substrate adherens junction,cell-substrate junction,protein binding,cellular metabolic process,cellular macromolecule metabolic process,cellular protein metabolic process,macromole…	--	--
ENST00000520809	ENSG00000169139	UBE2V2	transcript	2.73161	1.6749	0.705677	0.0361386	0.43115	Ubiquitin-conjugating enzyme E2||Ubiquitin-conjugating enzyme/RWD-like	GO:0044446,GO:0044422,GO:0005737,GO:0043229,GO:0043226,GO:0070062,GO:0043230,GO:0065010,GO:0044424,GO:0005622,GO:0043227,GO:0031988,GO:0031982,GO:0043231,GO:0005515,GO:0043233,GO:0044428,GO:0031974,GO:0031981,GO:0070013,GO:0032991,GO:0044421,GO:0005654,GO:0044237,GO:0044260,GO:0044267,GO:0043170,GO:0008152,GO:0071704,GO:0005634,GO:0019538,GO:0044238,GO:0071840,GO:0044265,GO:0044085,GO:0009057,GO:…	intracellular organelle part,organelle part,cytoplasm,intracellular organelle,organelle,extracellular vesicular exosome,extracellular organelle,extracellular membrane-bounded organelle,intracellular part,intracellular,membrane-bounded organelle,membrane-bounded vesicle,vesicle,intracellular membrane-bounded organelle,protein binding,organelle lumen,nuclear part,membrane-enclosed lumen,nuclear lum…	--	--
ENST00000425804	ENSG00000048991	R3HDM1	transcript	3.6063	2.216	0.702565	0.0110763	0.346751	SUZ domain||-||R3H domain	GO:0005488,GO:1901363,GO:0097159,GO:0003674,GO:0003676	binding,heterocyclic compound binding,organic cyclic compound binding,molecular_function,nucleic acid binding	--	--
ENST00000588882	ENSG00000129991	TNNI3	transcript	5.44451	3.34727	0.701816	0.00568762	0.308655	Troponin||-||Troponin I residues 1-32	GO:0044446,GO:0044422,GO:0005737,GO:0043229,GO:0043226,GO:0044444,GO:0044424,GO:0005622,GO:0005829,GO:0005515,GO:0032991,GO:0044237,GO:0008152,GO:0071704,GO:0044238,GO:0043228,GO:0043232,GO:0044248,GO:0005488,GO:0006807,GO:0009056,GO:0034641,GO:0019899,GO:0046483,GO:1901360,GO:0006139,GO:0009987,GO:0006725,GO:0044464,GO:0034655,GO:1901575,GO:0005623,GO:0046700,GO:0044270,GO:0019222,GO:0043234,GO:…	intracellular organelle part,organelle part,cytoplasm,intracellular organelle,organelle,cytoplasmic part,intracellular part,intracellular,cytosol,protein binding,macromolecular complex,cellular metabolic process,metabolic process,organic substance metabolic process,primary metabolic process,non-membrane-bounded organelle,intracellular non-membrane-bounded organelle,cellular catabolic process,bind…	--	--
ENST00000344347	ENSG00000100219	XBP1	transcript	33.0442	20.3498	0.699382	0.0031562	0.301385	Basic-leucine zipper domain	GO:0044446,GO:0044422,GO:0005737,GO:0043229,GO:0043226,GO:0044444,GO:0044424,GO:0005622,GO:0043227,GO:0043231,GO:0005515,GO:0043233,GO:0044428,GO:0031974,GO:0031981,GO:0070013,GO:0045184,GO:0015031,GO:0005654,GO:0044237,GO:0044260,GO:0044267,GO:0043170,GO:0008152,GO:0071704,GO:0008104,GO:0005634,GO:0033036,GO:0019538,GO:0044238,GO:0010467,GO:0044265,GO:0051649,GO:0051641,GO:0009057,GO:0071702,GO:…	intracellular organelle part,organelle part,cytoplasm,intracellular organelle,organelle,cytoplasmic part,intracellular part,intracellular,membrane-bounded organelle,intracellular membrane-bounded organelle,protein binding,organelle lumen,nuclear part,membrane-enclosed lumen,nuclear lumen,intracellular organelle lumen,establishment of protein localization,protein transport,nucleoplasm,cellular met…	--	--
ENST00000336695	ENSG00000125995	ROMO1	transcript	4.01379	2.47293	0.698743	0.0351127	0.428004	Romo1/Mgr2	GO:0044446,GO:0044422,GO:0005737,GO:0043229,GO:0043226,GO:0044444,GO:0044424,GO:0005622,GO:0043227,GO:0043231,GO:0044237,GO:0008152,GO:0051704,GO:0009987,GO:0044464,GO:0031090,GO:0005623,GO:0019222,GO:0048522,GO:0009893,GO:0031323,GO:0048518,GO:0033554,GO:0044767,GO:0031325,GO:0044763,GO:0008150,GO:0044699,GO:0003674,GO:0016020,GO:0032502,GO:0006950,GO:0005575,GO:0070887,GO:1901701,GO:0005739,GO:…	intracellular organelle part,organelle part,cytoplasm,intracellular organelle,organelle,cytoplasmic part,intracellular part,intracellular,membrane-bounded organelle,intracellular membrane-bounded organelle,cellular metabolic process,metabolic process,multi-organism process,cellular process,cell part,organelle membrane,cell,regulation of metabolic process,positive regulation of cellular process,po…	--	--
ENST00000222800	ENSG00000106077	ABHD11	transcript	12.0854	7.44607	0.698714	0.014447	0.362988	Alpha/Beta hydrolase fold||Alpha/beta hydrolase fold-1	GO:0005737,GO:0043229,GO:0043226,GO:0044444,GO:0044424,GO:0005622,GO:0043227,GO:0043231,GO:0044464,GO:0005623,GO:0008150,GO:0003674,GO:0005575,GO:0005739,GO:0003824,GO:0016787	cytoplasm,intracellular organelle,organelle,cytoplasmic part,intracellular part,intracellular,membrane-bounded organelle,intracellular membrane-bounded organelle,cell part,cell,biological_process,molecular_function,cellular_component,mitochondrion,catalytic activity,hydrolase activity	--	--
ENST00000286234	ENSG00000155792	DEPTOR	transcript	24.0313	14.812	0.698146	0.0412808	0.441857	DEP domain||PDZ domain||Winged helix-turn-helix DNA-binding domain	GO:0005622,GO:0005515,GO:0044237,GO:0044260,GO:0044267,GO:0043170,GO:0008152,GO:0071704,GO:0019538,GO:0044238,GO:0071840,GO:0005488,GO:0016043,GO:0051246,GO:0032268,GO:0009987,GO:0044464,GO:0048523,GO:0048519,GO:0008219,GO:0016265,GO:0005623,GO:0019222,GO:0006915,GO:0012501,GO:0097190,GO:0031323,GO:0097191,GO:0010605,GO:0042981,GO:0080090,GO:0043067,GO:0043412,GO:0010941,GO:0060255,GO:0009892,GO:…	intracellular,protein binding,cellular metabolic process,cellular macromolecule metabolic process,cellular protein metabolic process,macromolecule metabolic process,metabolic process,organic substance metabolic process,protein metabolic process,primary metabolic process,cellular component organization or biogenesis,binding,cellular component organization,regulation of protein metabolic process,re…	--	--
ENST00000240364	ENSG00000121104	FAM117A	transcript	4.10979	2.5436	0.692194	0.0129135	0.356722	Glucocorticoid-induced transcript 1/FAM117	GO:0005737,GO:0044424,GO:0005622,GO:0044464,GO:0005623,GO:0005575	cytoplasm,intracellular part,intracellular,cell part,cell,cellular_component	--	--
ENST00000301740	ENSG00000167978	SRRM2	transcript	62.3544	38.6379	0.690476	0.0120549	0.355104	mRNA splicing factor Cwf21 domain||-||Spt5 C-terminal domain	GO:0044446,GO:0044422,GO:0043229,GO:0043226,GO:0044424,GO:0005622,GO:0043227,GO:0030529,GO:0043231,GO:0005515,GO:0016071,GO:0043233,GO:0044428,GO:0031974,GO:0031981,GO:0070013,GO:0006396,GO:0032991,GO:0005654,GO:0044237,GO:0044260,GO:0003723,GO:0043170,GO:0008152,GO:0071704,GO:0005634,GO:0044238,GO:0010467,GO:0005488,GO:0006807,GO:0016070,GO:0034641,GO:0046483,GO:1901360,GO:0006139,GO:0090304,GO:…	intracellular organelle part,organelle part,intracellular organelle,organelle,intracellular part,intracellular,membrane-bounded organelle,ribonucleoprotein complex,intracellular membrane-bounded organelle,protein binding,mRNA metabolic process,organelle lumen,nuclear part,membrane-enclosed lumen,nuclear lumen,intracellular organelle lumen,RNA processing,macromolecular complex,nucleoplasm,cellular…	--	--
ENST00000432825	ENSG00000147912	FBXO10	transcript	5.4356	3.36902	0.690108	0.000158101	0.213088	Parallel beta-helix repeat||Periplasmic copper-binding protein NosD, beta helix domain||Pectin lyase fold/virulence factor||Carbohydrate-binding/sugar hydrolysis domain||F-box domain||Pectin lyase fold||Parallel beta-helix repeat-2	GO:0005737,GO:0044424,GO:0005622,GO:0005515,GO:0032991,GO:0044237,GO:0044260,GO:0044267,GO:0043170,GO:0008152,GO:0071704,GO:0019538,GO:0044238,GO:0044265,GO:0009057,GO:0044248,GO:0005488,GO:0009056,GO:0009987,GO:0044464,GO:1901575,GO:0008219,GO:0016265,GO:0005623,GO:0043234,GO:0006915,GO:0012501,GO:0042981,GO:0043067,GO:0043412,GO:0010941,GO:0006464,GO:0036211,GO:0044763,GO:0008150,GO:0070647,GO:…	cytoplasm,intracellular part,intracellular,protein binding,macromolecular complex,cellular metabolic process,cellular macromolecule metabolic process,cellular protein metabolic process,macromolecule metabolic process,metabolic process,organic substance metabolic process,protein metabolic process,primary metabolic process,cellular macromolecule catabolic process,macromolecule catabolic process,cel…	--	--
ENST00000564701	ENSG00000005187	ACSM3	transcript	1.64105	1.01718	0.690047	0.00120023	0.296278	AMP-dependent synthetase/ligase||-||AMP-binding enzyme C-terminal domain||AMP-binding, conserved site	GO:0044446,GO:0044422,GO:0005737,GO:0043229,GO:0043226,GO:0044444,GO:0044424,GO:0005622,GO:0043227,GO:0043231,GO:0043233,GO:0031974,GO:0070013,GO:0044237,GO:0008152,GO:0071704,GO:0044238,GO:0005488,GO:0009058,GO:1901576,GO:0044249,GO:0009987,GO:0044464,GO:0005623,GO:1901363,GO:0000166,GO:1901265,GO:0036094,GO:0097159,GO:0008150,GO:0044699,GO:0003674,GO:0001882,GO:0032550,GO:0035639,GO:0032549,GO:…	intracellular organelle part,organelle part,cytoplasm,intracellular organelle,organelle,cytoplasmic part,intracellular part,intracellular,membrane-bounded organelle,intracellular membrane-bounded organelle,organelle lumen,membrane-enclosed lumen,intracellular organelle lumen,cellular metabolic process,metabolic process,organic substance metabolic process,primary metabolic process,binding,biosynth…	--	--
ENST00000497013	ENSG00000221978	CCNL2	transcript	1.78471	1.10956	0.685707	0.0356534	0.430266	-||Cyclin L/T||Cyclin, N-terminal||Cyclin-like||Cyclin, C-terminal domain	GO:0044446,GO:0044422,GO:0043229,GO:0043226,GO:0044424,GO:0005622,GO:0043227,GO:0043231,GO:0005515,GO:0043233,GO:0044428,GO:0031974,GO:0031981,GO:0070013,GO:0032991,GO:0005654,GO:0044237,GO:0044260,GO:0044267,GO:0043170,GO:0008152,GO:0071704,GO:0005634,GO:0019538,GO:0044238,GO:0010467,GO:0005488,GO:0006807,GO:0016070,GO:0034641,GO:0019899,GO:0046483,GO:1901360,GO:0006139,GO:0009058,GO:0090304,GO:…	intracellular organelle part,organelle part,intracellular organelle,organelle,intracellular part,intracellular,membrane-bounded organelle,intracellular membrane-bounded organelle,protein binding,organelle lumen,nuclear part,membrane-enclosed lumen,nuclear lumen,intracellular organelle lumen,macromolecular complex,nucleoplasm,cellular metabolic process,cellular macromolecule metabolic process,cell…	--	--
ENST00000255784	ENSG00000100147	CCDC134	transcript	13.7806	8.56937	0.685381	0.0257857	0.404119	Coiled-coil domain-containing protein 134	GO:0005576,GO:0016020,GO:0005575	extracellular region,membrane,cellular_component	--	--
ENST00000621622	ENSG00000243716	NPIPB5	transcript	3.09382	1.92636	0.683512	0.0323504	0.421514	-||Nuclear pore complex interacting protein	GO:0016020,GO:0005575,GO:0044425,GO:0016021,GO:0031224	membrane,cellular_component,membrane part,integral to membrane,intrinsic to membrane	--	--
ENST00000382031	ENSG00000166963	MAP1A	transcript	5.62775	3.50678	0.682411	0.0404817	0.440762	Metallo-beta-lactamase||Microtubule associated protein 1||Microtubule associated protein 1A	GO:0044446,GO:0044422,GO:0005737,GO:0043229,GO:0043226,GO:0044424,GO:0005622,GO:0005515,GO:0032991,GO:0071840,GO:0043228,GO:0043232,GO:0005488,GO:0005198,GO:0016043,GO:0009987,GO:0044464,GO:0005623,GO:0043234,GO:0006996,GO:0044763,GO:0008150,GO:0044699,GO:0003674,GO:0007010,GO:0008092,GO:0005575,GO:0005856,GO:0015630,GO:0044430,GO:0000226,GO:0007017,GO:0008017,GO:0015631,GO:0005874,GO:0005875	intracellular organelle part,organelle part,cytoplasm,intracellular organelle,organelle,intracellular part,intracellular,protein binding,macromolecular complex,cellular component organization or biogenesis,non-membrane-bounded organelle,intracellular non-membrane-bounded organelle,binding,structural molecule activity,cellular component organization,cellular process,cell part,cell,protein complex,…	--	--
ENST00000006777	ENSG00000005486	RHBDD2	transcript	84.8159	52.9133	0.680705	0.0431271	0.445246	-||Peptidase S54, rhomboid domain	GO:0044446,GO:0044422,GO:0005737,GO:0043229,GO:0043226,GO:0044444,GO:0044424,GO:0005622,GO:0043227,GO:0043231,GO:0005515,GO:0043170,GO:0008152,GO:0071704,GO:0019538,GO:0044238,GO:0005488,GO:0044464,GO:0031090,GO:0005623,GO:0012505,GO:0005794,GO:0008150,GO:0000139,GO:0003674,GO:0016020,GO:0048471,GO:0044431,GO:0005575,GO:0006508,GO:0003824,GO:0016787,GO:0032182,GO:0043130,GO:0004175,GO:0008233,GO:…	intracellular organelle part,organelle part,cytoplasm,intracellular organelle,organelle,cytoplasmic part,intracellular part,intracellular,membrane-bounded organelle,intracellular membrane-bounded organelle,protein binding,macromolecule metabolic process,metabolic process,organic substance metabolic process,protein metabolic process,primary metabolic process,binding,cell part,organelle membrane,ce…	--	--
ENST00000405717	ENSG00000100003	SEC14L2	transcript	27.7455	17.3401	0.678137	0.0340756	0.423857	CRAL/TRIO, N-terminal domain||GOLD domain||-||CRAL-TRIO lipid binding domain||Cellular retinaldehyde binding/alpha-tocopherol transport	GO:0005737,GO:0043229,GO:0043226,GO:0070062,GO:0043230,GO:0065010,GO:0044424,GO:0005622,GO:0043227,GO:0031988,GO:0031982,GO:0043231,GO:0044421,GO:0044237,GO:0044260,GO:0043170,GO:0008152,GO:0071704,GO:0005634,GO:0044238,GO:0010467,GO:0005488,GO:0006807,GO:0016070,GO:0005576,GO:0034641,GO:0046483,GO:1901360,GO:0006139,GO:0009058,GO:0090304,GO:1901576,GO:0044249,GO:0009987,GO:0006725,GO:0044464,GO:…	cytoplasm,intracellular organelle,organelle,extracellular vesicular exosome,extracellular organelle,extracellular membrane-bounded organelle,intracellular part,intracellular,membrane-bounded organelle,membrane-bounded vesicle,vesicle,intracellular membrane-bounded organelle,extracellular region part,cellular metabolic process,cellular macromolecule metabolic process,macromolecule metabolic proces…	--	--
ENST00000314752	ENSG00000196502	SULT1A1	transcript	5.04757	3.16036	0.675502	0.027942	0.406744	Sulfotransferase domain||P-loop containing nucleoside triphosphate hydrolase||Mpv17/PMP22	GO:0005737,GO:0044444,GO:0044424,GO:0005622,GO:0005829,GO:0044237,GO:0008152,GO:0071704,GO:0044238,GO:0006807,GO:0034641,GO:0046483,GO:1901360,GO:0006139,GO:0009987,GO:0006725,GO:0044464,GO:0005623,GO:0006796,GO:0006793,GO:0044763,GO:0008150,GO:0044699,GO:0003674,GO:0016020,GO:0005575,GO:0070887,GO:0042221,GO:0044710,GO:0065008,GO:1901564,GO:0019637,GO:1901135,GO:0051716,GO:0003824,GO:0044281,GO:…	cytoplasm,cytoplasmic part,intracellular part,intracellular,cytosol,cellular metabolic process,metabolic process,organic substance metabolic process,primary metabolic process,nitrogen compound metabolic process,cellular nitrogen compound metabolic process,heterocycle metabolic process,organic cyclic compound metabolic process,nucleobase-containing compound metabolic process,cellular process,cellu…	--	--
ENST00000311403	ENSG00000174282	ZBTB4	transcript	4.57842	2.86753	0.675043	0.0244582	0.398833	Zinc finger C2H2-type/integrase DNA-binding domain||BTB/POZ domain||Zinc finger, C2H2||SKP1/BTB/POZ domain||Zinc finger, C2H2-like	GO:0043229,GO:0043226,GO:0044424,GO:0005622,GO:0043227,GO:0043231,GO:0005515,GO:0044237,GO:0044260,GO:0043170,GO:0008152,GO:0071704,GO:0005634,GO:0044238,GO:0010467,GO:0043228,GO:0043232,GO:0005488,GO:0006807,GO:0016070,GO:0034641,GO:0019899,GO:0046483,GO:1901360,GO:0006139,GO:0009058,GO:0090304,GO:1901576,GO:0044249,GO:0009987,GO:0006725,GO:0044464,GO:0048523,GO:0034645,GO:0048519,GO:0009059,GO:…	intracellular organelle,organelle,intracellular part,intracellular,membrane-bounded organelle,intracellular membrane-bounded organelle,protein binding,cellular metabolic process,cellular macromolecule metabolic process,macromolecule metabolic process,metabolic process,organic substance metabolic process,nucleus,primary metabolic process,gene expression,non-membrane-bounded organelle,intracellular…	--	--
ENST00000550192	ENSG00000197111	PCBP2	transcript	5.3463	3.3515	0.673734	0.0317785	0.421185	K Homology domain, type 1||K Homology domain	GO:0044446,GO:0044422,GO:0005737,GO:0043229,GO:0005912,GO:0043226,GO:0070062,GO:0043230,GO:0065010,GO:0070161,GO:0044444,GO:0044424,GO:0005622,GO:0043227,GO:0031988,GO:0005829,GO:0006413,GO:0031982,GO:0005925,GO:0030529,GO:0043231,GO:0005924,GO:0030055,GO:0005515,GO:0016071,GO:0043233,GO:0044428,GO:0031974,GO:0031981,GO:0070013,GO:0016032,GO:0044764,GO:0044403,GO:0044419,GO:0006396,GO:0032991,GO:…	intracellular organelle part,organelle part,cytoplasm,intracellular organelle,adherens junction,organelle,extracellular vesicular exosome,extracellular organelle,extracellular membrane-bounded organelle,anchoring junction,cytoplasmic part,intracellular part,intracellular,membrane-bounded organelle,membrane-bounded vesicle,cytosol,translational initiation,vesicle,focal adhesion,ribonucleoprotein c…	--	--
ENST00000380034	ENSG00000132256	TRIM5	transcript	2.9963	1.87978	0.67262	0.0458967	0.452758	Zinc finger, RING-type, conserved site||Concanavalin A-like lectin/glucanase domain||Butyrophylin-like||RING-type zinc-finger, LisH dimerisation motif||Zinc finger, RING/FYVE/PHD-type||SPRY domain||B-box-type zinc finger||Zinc finger, RING-type||Tripartite motif-containing protein 5||B30.2/SPRY domain	GO:0005737,GO:0043229,GO:0043226,GO:0044444,GO:0044424,GO:0005622,GO:0043227,GO:0005829,GO:0030529,GO:0043231,GO:0005515,GO:0016032,GO:0044764,GO:0044403,GO:0044419,GO:0032991,GO:0044237,GO:0044260,GO:0044267,GO:0019058,GO:0043170,GO:0008152,GO:0071704,GO:0008104,GO:0005634,GO:0033036,GO:0019538,GO:0044238,GO:0010467,GO:0043228,GO:0043232,GO:0044248,GO:0005488,GO:0006807,GO:0009056,GO:0016070,GO:…	cytoplasm,intracellular organelle,organelle,cytoplasmic part,intracellular part,intracellular,membrane-bounded organelle,cytosol,ribonucleoprotein complex,intracellular membrane-bounded organelle,protein binding,viral process,multi-organism cellular process,symbiosis, encompassing mutualism through parasitism,interspecies interaction between organisms,macromolecular complex,cellular metabolic pro…	--	--
ENST00000458013	ENSG00000143376	SNX27	transcript	11.4415	7.17911	0.672404	0.0280535	0.406744	Sorting nexin-27||-||Phox homologous domain||Ubiquitin-related domain||PDZ domain||Ras-associating (RA) domain	GO:0044446,GO:0044422,GO:0005737,GO:0043229,GO:0043226,GO:0044444,GO:0044424,GO:0005622,GO:0043227,GO:0005829,GO:0043231,GO:0005515,GO:0043233,GO:0044428,GO:0031974,GO:0031981,GO:0070013,GO:0016482,GO:0045184,GO:0046907,GO:0006886,GO:0015031,GO:0032991,GO:0005654,GO:0008104,GO:0005634,GO:0033036,GO:0034613,GO:0070727,GO:0051649,GO:0051641,GO:0071702,GO:0005488,GO:0009987,GO:0044464,GO:0031090,GO:…	intracellular organelle part,organelle part,cytoplasm,intracellular organelle,organelle,cytoplasmic part,intracellular part,intracellular,membrane-bounded organelle,cytosol,intracellular membrane-bounded organelle,protein binding,organelle lumen,nuclear part,membrane-enclosed lumen,nuclear lumen,intracellular organelle lumen,cytoplasmic transport,establishment of protein localization,intracellula…	--	--
ENST00000572761	ENSG00000205629	LCMT1	transcript	2.99711	1.88366	0.670035	0.0464626	0.453175	-||S-adenosyl-L-methionine-dependent methyltransferase||Methyltransferase Ppm1/Ppm2/Tcmp||Leucine carboxyl methyltransferase 1, LCMT1	GO:0005737,GO:0044444,GO:0044424,GO:0005622,GO:0005829,GO:0044237,GO:0044260,GO:0044267,GO:0043170,GO:0008152,GO:0071704,GO:0019538,GO:0044238,GO:0071840,GO:0044085,GO:0016043,GO:0009987,GO:0044464,GO:0048523,GO:0048519,GO:0008219,GO:0016265,GO:0005623,GO:0019222,GO:0043933,GO:0006915,GO:0006996,GO:0012501,GO:0022607,GO:0065003,GO:0031323,GO:0042981,GO:0080090,GO:0043067,GO:0043412,GO:0010941,GO:…	cytoplasm,cytoplasmic part,intracellular part,intracellular,cytosol,cellular metabolic process,cellular macromolecule metabolic process,cellular protein metabolic process,macromolecule metabolic process,metabolic process,organic substance metabolic process,protein metabolic process,primary metabolic process,cellular component organization or biogenesis,cellular component biogenesis,cellular compo…	--	--
ENST00000381180	ENSG00000002586	CD99	transcript	5.13102	3.2307	0.667402	0.0228086	0.395511	-||CD99 antigen-like protein 2	GO:0005737,GO:0005912,GO:0070161,GO:0044424,GO:0005622,GO:0005925,GO:0005924,GO:0030055,GO:0030054,GO:0009987,GO:0044464,GO:0005623,GO:0044763,GO:0008150,GO:0044699,GO:0016020,GO:0005575,GO:0022610,GO:0007155,GO:0071944,GO:0005886,GO:0044425,GO:0044459,GO:0016021,GO:0031224,GO:0005887,GO:0031226	cytoplasm,adherens junction,anchoring junction,intracellular part,intracellular,focal adhesion,cell-substrate adherens junction,cell-substrate junction,cell junction,cellular process,cell part,cell,single-organism cellular process,biological_process,single-organism process,membrane,cellular_component,biological adhesion,cell adhesion,cell periphery,plasma membrane,membrane part,plasma membrane pa…	--	--
ENST00000449244	ENSG00000197343	ZNF655	transcript	4.92466	3.10265	0.666523	0.0104852	0.344905	Zinc finger, C2H2||-||Zinc finger, C2H2-like||Krueppel-associated box||Zinc finger C2H2-type/integrase DNA-binding domain||KRAB domain C2H2 zinc finger family	GO:0044446,GO:0044422,GO:0005737,GO:0043229,GO:0043226,GO:0044424,GO:0005622,GO:0043227,GO:0043231,GO:0005515,GO:0043233,GO:0044428,GO:0031974,GO:0031981,GO:0070013,GO:0044237,GO:0044260,GO:0043170,GO:0008152,GO:0071704,GO:0005634,GO:0044238,GO:0010467,GO:0043228,GO:0043232,GO:0005488,GO:0006807,GO:0016070,GO:0034641,GO:0046483,GO:1901360,GO:0006139,GO:0009058,GO:0090304,GO:0005730,GO:1901576,GO:…	intracellular organelle part,organelle part,cytoplasm,intracellular organelle,organelle,intracellular part,intracellular,membrane-bounded organelle,intracellular membrane-bounded organelle,protein binding,organelle lumen,nuclear part,membrane-enclosed lumen,nuclear lumen,intracellular organelle lumen,cellular metabolic process,cellular macromolecule metabolic process,macromolecule metabolic proce…	--	--
ENST00000253122	ENSG00000130821	SLC6A8	transcript	54.5048	34.3773	0.664929	0.0342156	0.423857	Sodium:neurotransmitter symporter||-||Sodium:neurotransmitter symporter, creatine	GO:0044237,GO:0008152,GO:0071704,GO:0044238,GO:0071702,GO:0006807,GO:0009987,GO:0044464,GO:0005623,GO:0051234,GO:0051179,GO:0006810,GO:0044765,GO:0044763,GO:0008150,GO:0044699,GO:0003674,GO:0016020,GO:0005575,GO:0051184,GO:0005308,GO:0044710,GO:1901564,GO:0003012,GO:0044281,GO:0072337,GO:0005309,GO:0015881,GO:0072349,GO:0006936,GO:0006865,GO:0015849,GO:0046942,GO:0043436,GO:0044707,GO:0006082,GO:…	cellular metabolic process,metabolic process,organic substance metabolic process,primary metabolic process,organic substance transport,nitrogen compound metabolic process,cellular process,cell part,cell,establishment of localization,localization,transport,single-organism transport,single-organism cellular process,biological_process,single-organism process,molecular_function,membrane,cellular_comp…	--	--
ENST00000311181	ENSG00000174684	B4GAT1	transcript	4.75668	3.00373	0.6632	0.0105973	0.345154	-	GO:0044446,GO:0044422,GO:0005737,GO:0043229,GO:0043226,GO:0070062,GO:0043230,GO:0065010,GO:0044444,GO:0044424,GO:0005622,GO:0043227,GO:0031988,GO:0031982,GO:0043231,GO:0044421,GO:0044237,GO:0044260,GO:0044267,GO:0043170,GO:0008152,GO:0071704,GO:0019538,GO:0044238,GO:0071840,GO:0005488,GO:0006807,GO:0005576,GO:0009058,GO:0016043,GO:1901576,GO:0044249,GO:0009987,GO:0044464,GO:0034645,GO:0031090,GO:…	intracellular organelle part,organelle part,cytoplasm,intracellular organelle,organelle,extracellular vesicular exosome,extracellular organelle,extracellular membrane-bounded organelle,cytoplasmic part,intracellular part,intracellular,membrane-bounded organelle,membrane-bounded vesicle,vesicle,intracellular membrane-bounded organelle,extracellular region part,cellular metabolic process,cellular m…	--	--
ENST00000454008	ENSG00000135164	DMTF1	transcript	2.00776	1.26851	0.662454	0.0497526	0.45991	Myb-like domain||-||Myb domain||SANT/Myb domain||Homeodomain-like	GO:0044446,GO:0044422,GO:0005737,GO:0043229,GO:0043226,GO:0044424,GO:0005622,GO:0043227,GO:0043231,GO:0043233,GO:0044428,GO:0031974,GO:0031981,GO:0070013,GO:0005654,GO:0044237,GO:0044260,GO:0043170,GO:0008152,GO:0071704,GO:0005634,GO:0044238,GO:0010467,GO:0005488,GO:0006807,GO:0016070,GO:0034641,GO:0046483,GO:1901360,GO:0006139,GO:0009058,GO:0090304,GO:1901576,GO:0044249,GO:0009987,GO:0006725,GO:…	intracellular organelle part,organelle part,cytoplasm,intracellular organelle,organelle,intracellular part,intracellular,membrane-bounded organelle,intracellular membrane-bounded organelle,organelle lumen,nuclear part,membrane-enclosed lumen,nuclear lumen,intracellular organelle lumen,nucleoplasm,cellular metabolic process,cellular macromolecule metabolic process,macromolecule metabolic process,m…	--	--
ENST00000244289	ENSG00000079435	LIPE	transcript	5.03232	3.18025	0.662082	0.0430352	0.445246	Hormone-sensitive lipase, N-terminal||Alpha/Beta hydrolase fold||Lipase, GDXG, putative histidine active site||Alpha/beta hydrolase fold-3||Lipase, GDXG, putative serine active site	GO:0005737,GO:0044444,GO:0044424,GO:0005622,GO:0005829,GO:0005515,GO:0044237,GO:0044260,GO:0044267,GO:0043170,GO:0008152,GO:0071704,GO:0019538,GO:0044238,GO:0044248,GO:0005488,GO:0009056,GO:0019899,GO:1901360,GO:0009987,GO:0044464,GO:1901575,GO:0005623,GO:0043412,GO:0006464,GO:0036211,GO:0019900,GO:0006796,GO:0006793,GO:0019901,GO:0008150,GO:0016310,GO:0005811,GO:0003674,GO:0016020,GO:0006468,GO:…	cytoplasm,cytoplasmic part,intracellular part,intracellular,cytosol,protein binding,cellular metabolic process,cellular macromolecule metabolic process,cellular protein metabolic process,macromolecule metabolic process,metabolic process,organic substance metabolic process,protein metabolic process,primary metabolic process,cellular catabolic process,binding,catabolic process,enzyme binding,organi…	--	--
ENST00000264162	ENSG00000115850	LCT	transcript	10.7107	6.77038	0.661742	0.0153777	0.369111	Glycoside hydrolase superfamily||Glycoside hydrolase, catalytic domain||Glycoside hydrolase family 1||Glycoside hydrolase family 1, active site||Glycosyl hydrolases family 1, N-terminal conserved site	GO:0008152,GO:0071704,GO:0044238,GO:0044464,GO:0005623,GO:0008150,GO:0044699,GO:0003674,GO:0016020,GO:0005575,GO:0044710,GO:0003824,GO:0008422,GO:1901657,GO:0005975,GO:0000016,GO:0017042,GO:0016787,GO:0015926,GO:0044245,GO:0044707,GO:0016798,GO:0045177,GO:0004553,GO:0032501,GO:0016324,GO:0071944,GO:0005886,GO:0044425,GO:0044459,GO:0007586,GO:0016021,GO:0031224,GO:0005887,GO:0031226	metabolic process,organic substance metabolic process,primary metabolic process,cell part,cell,biological_process,single-organism process,molecular_function,membrane,cellular_component,single-organism metabolic process,catalytic activity,beta-glucosidase activity,glycosyl compound metabolic process,carbohydrate metabolic process,lactase activity,glycosylceramidase activity,hydrolase activity,gluc…	--	--
ENST00000548232	ENSG00000123358	NR4A1	transcript	69.6273	44.0631	0.660081	0.0459068	0.452758	Orphan nuclear receptor||Zinc finger, NHR/GATA-type||-||Nuclear hormone receptor, ligand-binding domain||Orphan nuclear receptor, HMR type||Nuclear hormone receptor||Zinc finger, nuclear hormone receptor-type	GO:0044446,GO:0044422,GO:0005737,GO:0043229,GO:0043226,GO:0044424,GO:0005622,GO:0043227,GO:0043231,GO:0005515,GO:0043233,GO:0044428,GO:0031974,GO:0031981,GO:0070013,GO:0032991,GO:0005654,GO:0044237,GO:0044260,GO:0043170,GO:0008152,GO:0071704,GO:0005634,GO:0044238,GO:0010467,GO:0005488,GO:0006807,GO:0016070,GO:0034641,GO:0046483,GO:1901360,GO:0006139,GO:0009058,GO:0090304,GO:1901576,GO:0044249,GO:…	intracellular organelle part,organelle part,cytoplasm,intracellular organelle,organelle,intracellular part,intracellular,membrane-bounded organelle,intracellular membrane-bounded organelle,protein binding,organelle lumen,nuclear part,membrane-enclosed lumen,nuclear lumen,intracellular organelle lumen,macromolecular complex,nucleoplasm,cellular metabolic process,cellular macromolecule metabolic pr…	--	--
ENST00000218348	ENSG00000102226	USP11	transcript	50.004	31.7111	0.657056	0.00298783	0.301385	Ubiquitin-like domain, USP-type||Ubiquitin specific protease, conserved site||Ubiquitin carboxyl-terminal hydrolase, C-terminal||Peptidase C19, ubiquitin-specific peptidase, DUSP domain||Ubiquitin specific protease domain||Peptidase C19, ubiquitin carboxyl-terminal hydrolase||-	GO:0005737,GO:0043229,GO:0043226,GO:0044424,GO:0005622,GO:0043227,GO:0043231,GO:0005515,GO:0044237,GO:0044260,GO:0044267,GO:0043170,GO:0008152,GO:0071704,GO:0005634,GO:0019538,GO:0044238,GO:0044265,GO:0009057,GO:0044248,GO:0005488,GO:0009056,GO:0009987,GO:0044464,GO:1901575,GO:0005623,GO:0043412,GO:0006464,GO:0036211,GO:0008150,GO:0070647,GO:0003674,GO:0044257,GO:0051603,GO:0005575,GO:0043632,GO:…	cytoplasm,intracellular organelle,organelle,intracellular part,intracellular,membrane-bounded organelle,intracellular membrane-bounded organelle,protein binding,cellular metabolic process,cellular macromolecule metabolic process,cellular protein metabolic process,macromolecule metabolic process,metabolic process,organic substance metabolic process,nucleus,protein metabolic process,primary metabol…	--	--
ENST00000332509	ENSG00000184381	PLA2G6	transcript	1.50052	0.952099	0.656275	0.0375357	0.433796	Ankyrin repeat||Ankyrin repeat-containing domain||-||Patatin/Phospholipase A2-related||Acyl transferase/acyl hydrolase/lysophospholipase	GO:0044446,GO:0044422,GO:0005737,GO:0043229,GO:0043226,GO:0044444,GO:0044424,GO:0005622,GO:0043227,GO:0005829,GO:0043231,GO:0005515,GO:0044421,GO:0044237,GO:0044260,GO:0044267,GO:0043170,GO:0008152,GO:0071704,GO:0033036,GO:0019538,GO:0044238,GO:0071840,GO:0051649,GO:0043228,GO:0043232,GO:0051641,GO:0044085,GO:0071702,GO:0005488,GO:0006807,GO:0009056,GO:0051704,GO:0005576,GO:0034641,GO:0019899,GO:…	intracellular organelle part,organelle part,cytoplasm,intracellular organelle,organelle,cytoplasmic part,intracellular part,intracellular,membrane-bounded organelle,cytosol,intracellular membrane-bounded organelle,protein binding,extracellular region part,cellular metabolic process,cellular macromolecule metabolic process,cellular protein metabolic process,macromolecule metabolic process,metaboli…	--	--
ENST00000316495	ENSG00000178381	ZFAND2A	transcript	4.06351	2.58166	0.654424	0.0364017	0.43115	-||Zinc finger, AN1-type	GO:0005737,GO:0043229,GO:0043226,GO:0044424,GO:0005622,GO:0043227,GO:0043231,GO:0032991,GO:0044237,GO:0044260,GO:0044267,GO:0043170,GO:0008152,GO:0071704,GO:0005634,GO:0019538,GO:0044238,GO:0044265,GO:0009057,GO:0044248,GO:0005488,GO:0009056,GO:0051246,GO:0032268,GO:0009987,GO:0044464,GO:1901575,GO:0005623,GO:0019222,GO:0043234,GO:0048522,GO:0009893,GO:0031323,GO:0048518,GO:0080090,GO:0060255,GO:…	cytoplasm,intracellular organelle,organelle,intracellular part,intracellular,membrane-bounded organelle,intracellular membrane-bounded organelle,macromolecular complex,cellular metabolic process,cellular macromolecule metabolic process,cellular protein metabolic process,macromolecule metabolic process,metabolic process,organic substance metabolic process,nucleus,protein metabolic process,primary …	--	--
ENST00000545337	ENSG00000139178	C1RL	transcript	2.01858	1.28331	0.653465	0.025663	0.40387	Peptidase S1, PA clan||CUB domain||Sushi/SCR/CCP domain||Serine proteases, trypsin domain||Peptidase S1A, chymotrypsin family||-||Serine proteases, trypsin family, serine active site	GO:0043226,GO:0070062,GO:0043230,GO:0065010,GO:0043227,GO:0031988,GO:0031982,GO:0044421,GO:0043170,GO:0008152,GO:0071704,GO:0019538,GO:0044238,GO:0005576,GO:0048518,GO:0008150,GO:0044699,GO:0003674,GO:0006950,GO:0005575,GO:0048584,GO:0048583,GO:0006508,GO:0050789,GO:0003824,GO:0002682,GO:0065007,GO:0002684,GO:0016787,GO:0002253,GO:0050896,GO:0002376,GO:0050778,GO:0050776,GO:0045087,GO:0004175,GO:…	organelle,extracellular vesicular exosome,extracellular organelle,extracellular membrane-bounded organelle,membrane-bounded organelle,membrane-bounded vesicle,vesicle,extracellular region part,macromolecule metabolic process,metabolic process,organic substance metabolic process,protein metabolic process,primary metabolic process,extracellular region,positive regulation of biological process,biolo…	--	--
ENST00000247461	ENSG00000127022	CANX	transcript	129.216	82.2939	0.650923	0.0215216	0.391849	Calreticulin/calnexin, P domain||Concanavalin A-like lectin/glucanase domain||Calreticulin/calnexin||Calreticulin/calnexin, conserved site||-	GO:0044446,GO:0044422,GO:0005737,GO:0043229,GO:0043226,GO:0070062,GO:0043230,GO:0065010,GO:0044444,GO:0044424,GO:0005622,GO:0043227,GO:0031988,GO:0031982,GO:0030529,GO:0043231,GO:0005515,GO:0043233,GO:0031974,GO:0070013,GO:0045184,GO:0015031,GO:0032991,GO:0044421,GO:0044237,GO:0044260,GO:0044267,GO:0043170,GO:0008152,GO:0071704,GO:0005840,GO:0008104,GO:0033036,GO:0019538,GO:0044238,GO:0051649,GO:…	intracellular organelle part,organelle part,cytoplasm,intracellular organelle,organelle,extracellular vesicular exosome,extracellular organelle,extracellular membrane-bounded organelle,cytoplasmic part,intracellular part,intracellular,membrane-bounded organelle,membrane-bounded vesicle,vesicle,ribonucleoprotein complex,intracellular membrane-bounded organelle,protein binding,organelle lumen,membr…	--	--
ENST00000337137	ENSG00000054611	TBC1D22A	transcript	8.24915	5.25683	0.650052	0.00937562	0.338943	Rab-GTPase-TBC domain||-	GO:0005622,GO:0005515,GO:0045184,GO:0046907,GO:0006886,GO:0015031,GO:0008104,GO:0033036,GO:0034613,GO:0070727,GO:0071840,GO:0051649,GO:0051641,GO:0044085,GO:0071702,GO:0005488,GO:0019899,GO:0016043,GO:0009987,GO:0044464,GO:0005623,GO:0006996,GO:0012505,GO:0051234,GO:0051179,GO:0022607,GO:0006810,GO:0044087,GO:0044767,GO:0051128,GO:0044763,GO:0008150,GO:0009653,GO:0016192,GO:0000902,GO:0044699,GO:…	intracellular,protein binding,establishment of protein localization,intracellular transport,intracellular protein transport,protein transport,protein localization,macromolecule localization,cellular protein localization,cellular macromolecule localization,cellular component organization or biogenesis,establishment of localization in cell,cellular localization,cellular component biogenesis,organic…	--	--
ENST00000258672	ENSG00000136169	SETDB2	transcript	3.11302	1.98632	0.648216	0.0248543	0.398833	Methyl-CpG DNA binding||SET domain||DNA-binding domain||Pre-SET domain	GO:0044446,GO:0044422,GO:0043229,GO:0043226,GO:0044424,GO:0005622,GO:0043227,GO:0043231,GO:0043233,GO:0044428,GO:0031974,GO:0031981,GO:0070013,GO:0005654,GO:0044237,GO:0044260,GO:0044267,GO:0043170,GO:0008152,GO:0071704,GO:0005634,GO:0019538,GO:0044238,GO:0071840,GO:0010467,GO:0043228,GO:0043232,GO:0005488,GO:0006807,GO:0016070,GO:0034641,GO:0046483,GO:1901360,GO:0006139,GO:0009058,GO:0090304,GO:…	intracellular organelle part,organelle part,intracellular organelle,organelle,intracellular part,intracellular,membrane-bounded organelle,intracellular membrane-bounded organelle,organelle lumen,nuclear part,membrane-enclosed lumen,nuclear lumen,intracellular organelle lumen,nucleoplasm,cellular metabolic process,cellular macromolecule metabolic process,cellular protein metabolic process,macromol…	--	--
ENST00000306867	ENSG00000196284	SUPT3H	transcript	2.3091	1.47512	0.646493	0.0254433	0.40321	Histone-fold||Transcription initiation factor IID, 18kDa subunit	GO:0044446,GO:0044422,GO:0043229,GO:0043226,GO:0044424,GO:0005622,GO:0043227,GO:0043231,GO:0005515,GO:0043233,GO:0044428,GO:0031974,GO:0031981,GO:0070013,GO:0032991,GO:0005654,GO:0044237,GO:0044260,GO:0044267,GO:0043170,GO:0008152,GO:0071704,GO:0005634,GO:0019538,GO:0044238,GO:0071840,GO:0010467,GO:0005488,GO:0006807,GO:0016070,GO:0034641,GO:0046483,GO:1901360,GO:0006139,GO:0009058,GO:0090304,GO:…	intracellular organelle part,organelle part,intracellular organelle,organelle,intracellular part,intracellular,membrane-bounded organelle,intracellular membrane-bounded organelle,protein binding,organelle lumen,nuclear part,membrane-enclosed lumen,nuclear lumen,intracellular organelle lumen,macromolecular complex,nucleoplasm,cellular metabolic process,cellular macromolecule metabolic process,cell…	--	--
ENST00000380821	ENSG00000164975	SNAPC3	transcript	6.73166	4.3136	0.642068	0.0495976	0.45991	snRNA-activating protein complex, subunit 3	GO:0044446,GO:0044422,GO:0043229,GO:0043226,GO:0044424,GO:0005622,GO:0043227,GO:0043231,GO:0043233,GO:0044428,GO:0031974,GO:0031981,GO:0070013,GO:0005654,GO:0044237,GO:0044260,GO:0043170,GO:0008152,GO:0071704,GO:0005634,GO:0044238,GO:0010467,GO:0005488,GO:0006807,GO:0016070,GO:0034641,GO:0046483,GO:1901360,GO:0006139,GO:0009058,GO:0090304,GO:1901576,GO:0044249,GO:0009987,GO:0006725,GO:0044464,GO:…	intracellular organelle part,organelle part,intracellular organelle,organelle,intracellular part,intracellular,membrane-bounded organelle,intracellular membrane-bounded organelle,organelle lumen,nuclear part,membrane-enclosed lumen,nuclear lumen,intracellular organelle lumen,nucleoplasm,cellular metabolic process,cellular macromolecule metabolic process,macromolecule metabolic process,metabolic p…	--	--
ENST00000600406	ENSG00000087074	PPP1R15A	transcript	8.56638	5.48979	0.641936	0.00776548	0.319779	Protein phosphatase 1, regulatory subunit 15A/B, C-terminal||-	GO:0044446,GO:0044422,GO:0005737,GO:0043229,GO:0043226,GO:0044444,GO:0044424,GO:0005622,GO:0043227,GO:0005829,GO:0006413,GO:0070972,GO:0043231,GO:0005515,GO:0032991,GO:0044237,GO:0044260,GO:0006412,GO:0044267,GO:0043170,GO:0008152,GO:0071704,GO:0008104,GO:0033036,GO:0034613,GO:0019538,GO:0070727,GO:0044238,GO:0010467,GO:0051641,GO:0033365,GO:0005488,GO:0006807,GO:0016070,GO:0034641,GO:0019899,GO:…	intracellular organelle part,organelle part,cytoplasm,intracellular organelle,organelle,cytoplasmic part,intracellular part,intracellular,membrane-bounded organelle,cytosol,translational initiation,protein localization to endoplasmic reticulum,intracellular membrane-bounded organelle,protein binding,macromolecular complex,cellular metabolic process,cellular macromolecule metabolic process,transla…	--	--
ENST00000453848	ENSG00000006118	TMEM132A	transcript	3.61421	2.31931	0.639987	0.0215739	0.391863	Transmembrane protein 132||Transmembrane protein TMEM132, C-terminal||Transmembrane protein TMEM132, N-terminal||Transmembrane protein family 132, middle domain	GO:0044446,GO:0044422,GO:0005737,GO:0043229,GO:0043226,GO:0070062,GO:0043230,GO:0065010,GO:0044444,GO:0044424,GO:0005622,GO:0043227,GO:0031988,GO:0031982,GO:0043231,GO:0044421,GO:0005576,GO:0044464,GO:0031090,GO:0005623,GO:0012505,GO:0005794,GO:0008150,GO:0000139,GO:0005783,GO:0003674,GO:0016020,GO:0042175,GO:0005789,GO:0044432,GO:0044431,GO:0005575,GO:0044425,GO:0016021,GO:0031224	intracellular organelle part,organelle part,cytoplasm,intracellular organelle,organelle,extracellular vesicular exosome,extracellular organelle,extracellular membrane-bounded organelle,cytoplasmic part,intracellular part,intracellular,membrane-bounded organelle,membrane-bounded vesicle,vesicle,intracellular membrane-bounded organelle,extracellular region part,extracellular region,cell part,organe…	--	--
ENST00000323456	ENSG00000108389	MTMR4	transcript	7.03209	4.5251	0.636004	0.00909599	0.338943	-||Zinc finger, RING/FYVE/PHD-type||Myotubularin-like phosphatase domain||Myotubularin family||PH domain-like||Myotubularin-related protein 4||Tyrosine specific protein phosphatases domain||Protein-tyrosine phosphatase, active site||Zinc finger, FYVE-rela	GO:0044446,GO:0044422,GO:0005737,GO:0043229,GO:0043226,GO:0044444,GO:0044424,GO:0005622,GO:0043227,GO:0005829,GO:0043231,GO:0044421,GO:0044237,GO:0044260,GO:0044267,GO:0043170,GO:0008152,GO:0071704,GO:0019538,GO:0044238,GO:0005488,GO:0005576,GO:0009058,GO:1901576,GO:0044249,GO:0009987,GO:0044464,GO:0048523,GO:0031090,GO:0048519,GO:0005623,GO:0043412,GO:0006464,GO:0036211,GO:0010033,GO:0007167,GO:…	intracellular organelle part,organelle part,cytoplasm,intracellular organelle,organelle,cytoplasmic part,intracellular part,intracellular,membrane-bounded organelle,cytosol,intracellular membrane-bounded organelle,extracellular region part,cellular metabolic process,cellular macromolecule metabolic process,cellular protein metabolic process,macromolecule metabolic process,metabolic process,organi…	--	--
ENST00000330883	ENSG00000055118	KCNH2	transcript	4.78093	3.08086	0.633958	0.0174686	0.375638	PAS-associated, C-terminal||Ion transport domain||Potassium channel, voltage-dependent, ERG||Cyclic nucleotide-binding-like||Potassium channel, voltage-dependent, EAG/ELK/ERG||PAC motif||PAS domain||RmlC-like jelly roll fold||Cyclic nucleotide-binding domain	GO:0005737,GO:0044444,GO:0044424,GO:0005622,GO:0005515,GO:0032991,GO:0044237,GO:0008152,GO:0005488,GO:0019899,GO:0009987,GO:0044464,GO:0048523,GO:0048519,GO:0005623,GO:0043234,GO:0048522,GO:0051234,GO:0051179,GO:0006810,GO:0048518,GO:0044765,GO:0006796,GO:0006793,GO:0044763,GO:0008150,GO:0016310,GO:0030029,GO:0044699,GO:0044389,GO:0031625,GO:0003674,GO:0016020,GO:0048471,GO:0051270,GO:0005575,GO:…	cytoplasm,cytoplasmic part,intracellular part,intracellular,protein binding,macromolecular complex,cellular metabolic process,metabolic process,binding,enzyme binding,cellular process,cell part,negative regulation of cellular process,negative regulation of biological process,cell,protein complex,positive regulation of cellular process,establishment of localization,localization,transport,positive …	--	--
ENST00000539493	ENSG00000115839	RAB3GAP1	transcript	2.57062	1.65979	0.631115	0.0341186	0.423857	Rab3 GTPase-activating protein catalytic subunit	GO:0044446,GO:0044422,GO:0005737,GO:0043229,GO:0043226,GO:0070062,GO:0043230,GO:0065010,GO:0044444,GO:0044424,GO:0005622,GO:0043227,GO:0031988,GO:0031982,GO:0043231,GO:0005515,GO:0045184,GO:0032991,GO:0044421,GO:0044237,GO:0043170,GO:0008152,GO:0071704,GO:0008104,GO:0033036,GO:0034613,GO:0070727,GO:0044238,GO:0071840,GO:0010467,GO:0051641,GO:0044085,GO:0044248,GO:0005488,GO:0006807,GO:0009056,GO:…	intracellular organelle part,organelle part,cytoplasm,intracellular organelle,organelle,extracellular vesicular exosome,extracellular organelle,extracellular membrane-bounded organelle,cytoplasmic part,intracellular part,intracellular,membrane-bounded organelle,membrane-bounded vesicle,vesicle,intracellular membrane-bounded organelle,protein binding,establishment of protein localization,macromole…	--	--
ENST00000416188	ENSG00000070047	PHRF1	transcript	6.04058	3.90772	0.62836	0.00314091	0.301385	Zinc finger, RING/FYVE/PHD-type||Zinc finger, PHD-finger||Zinc finger, FYVE/PHD-type||Zinc finger, RING-type||Zinc finger, PHD-type, conserved site||Zinc finger, PHD-type||Zinc finger, RING-type, conserved site	GO:0005515,GO:0016071,GO:0006396,GO:0044237,GO:0044260,GO:0043170,GO:0008152,GO:0071704,GO:0044238,GO:0010467,GO:0005488,GO:0006807,GO:0016070,GO:0034641,GO:0019899,GO:0046483,GO:1901360,GO:0006139,GO:0009058,GO:0090304,GO:1901576,GO:0044249,GO:0009987,GO:0006725,GO:0034645,GO:0009059,GO:0006397,GO:0044271,GO:1901362,GO:0032774,GO:0034654,GO:0018130,GO:0019438,GO:0008150,GO:0006366,GO:0003674,GO:…	protein binding,mRNA metabolic process,RNA processing,cellular metabolic process,cellular macromolecule metabolic process,macromolecule metabolic process,metabolic process,organic substance metabolic process,primary metabolic process,gene expression,binding,nitrogen compound metabolic process,RNA metabolic process,cellular nitrogen compound metabolic process,enzyme binding,heterocycle metabolic p…	--	--
ENST00000535468	ENSG00000044090	CUL7	transcript	4.80604	3.11706	0.624663	0.0442192	0.447704	CPH domain||APC10/DOC domain||Ribosomal protein L2 domain 2||Armadillo-type fold||Galactose-binding domain-like||Armadillo-like helical||Cullin, N-terminal||Cullin homology||Cullin protein, neddylation domain||Cullin-7	GO:0044446,GO:0044422,GO:0005737,GO:0043229,GO:0043226,GO:0044444,GO:0044424,GO:0005622,GO:0043227,GO:0005829,GO:0043231,GO:0005515,GO:0043233,GO:0044428,GO:0031974,GO:0031981,GO:0070013,GO:0016032,GO:0044764,GO:0044403,GO:0044419,GO:0032991,GO:0005654,GO:0044237,GO:0044260,GO:0044267,GO:0043170,GO:0008152,GO:0071704,GO:0005634,GO:0019538,GO:0044238,GO:0071840,GO:0044265,GO:0043228,GO:0043232,GO:…	intracellular organelle part,organelle part,cytoplasm,intracellular organelle,organelle,cytoplasmic part,intracellular part,intracellular,membrane-bounded organelle,cytosol,intracellular membrane-bounded organelle,protein binding,organelle lumen,nuclear part,membrane-enclosed lumen,nuclear lumen,intracellular organelle lumen,viral process,multi-organism cellular process,symbiosis, encompassing mu…	--	--
ENST00000394686	ENSG00000164023	SGMS2	transcript	2.10564	1.36592	0.624387	0.0495141	0.45991	-||Sphingomyelin synthase-like domain	GO:0044446,GO:0044422,GO:0005737,GO:0043229,GO:0043226,GO:0044444,GO:0044424,GO:0005622,GO:0043227,GO:0043231,GO:0044237,GO:0008152,GO:0071704,GO:0044238,GO:0006807,GO:0034641,GO:0009058,GO:1901576,GO:0044249,GO:0009987,GO:0044464,GO:0031090,GO:0005623,GO:0012505,GO:0044271,GO:0006796,GO:0006793,GO:0005794,GO:0008150,GO:0000139,GO:0016310,GO:0005783,GO:0003674,GO:0016020,GO:0042175,GO:0005789,GO:…	intracellular organelle part,organelle part,cytoplasm,intracellular organelle,organelle,cytoplasmic part,intracellular part,intracellular,membrane-bounded organelle,intracellular membrane-bounded organelle,cellular metabolic process,metabolic process,organic substance metabolic process,primary metabolic process,nitrogen compound metabolic process,cellular nitrogen compound metabolic process,biosy…	--	--
ENST00000317811	ENSG00000179431	FJX1	transcript	27.5516	17.9186	0.620679	0.0160095	0.370974	Four-jointed box protein 1/four-jointed protein	GO:0044421,GO:0005576,GO:0009987,GO:0044767,GO:0044763,GO:0008150,GO:0009653,GO:0044699,GO:0048856,GO:0032502,GO:0005575,GO:0048731,GO:0048513,GO:0048646,GO:0007154,GO:0007275,GO:0044700,GO:0023052,GO:0009887,GO:0044707,GO:0010842,GO:0032501,GO:0005615,GO:0001654,GO:0043010,GO:0060041,GO:0048593,GO:0007423,GO:0060042,GO:0003407,GO:0048592,GO:0007267	extracellular region part,extracellular region,cellular process,single-organism developmental process,single-organism cellular process,biological_process,anatomical structure morphogenesis,single-organism process,anatomical structure development,developmental process,cellular_component,system development,organ development,anatomical structure formation involved in morphogenesis,cell communication…	--	--
ENST00000616600	ENSG00000167674	CTB-50L17.10	transcript	6.75917	4.40297	0.618371	0.0442472	0.447704	Lens epithelium-derived growth factor (LEDGF)||-||Transcription factor IIS, N-terminal||PWWP domain	GO:0043229,GO:0043226,GO:0044424,GO:0005622,GO:0043227,GO:0043231,GO:0005515,GO:0044237,GO:0044260,GO:0043170,GO:0008152,GO:0071704,GO:0005634,GO:0044238,GO:0071840,GO:0010467,GO:0005488,GO:0006807,GO:0016070,GO:0034641,GO:0046483,GO:1901360,GO:0006139,GO:0009058,GO:0090304,GO:0016043,GO:1901576,GO:0044249,GO:0009987,GO:0006725,GO:0044464,GO:0034645,GO:0009059,GO:0005623,GO:0048522,GO:0048518,GO:…	intracellular organelle,organelle,intracellular part,intracellular,membrane-bounded organelle,intracellular membrane-bounded organelle,protein binding,cellular metabolic process,cellular macromolecule metabolic process,macromolecule metabolic process,metabolic process,organic substance metabolic process,nucleus,primary metabolic process,cellular component organization or biogenesis,gene expressio…	--	--
ENST00000392288	ENSG00000196268	ZNF493	transcript	1.43836	0.937094	0.618164	0.017761	0.375638	Zinc finger, C2H2||-||Zinc finger, C2H2-like||Zinc finger C2H2-type/integrase DNA-binding domain||Krueppel-associated box||KRAB domain C2H2 zinc finger family	GO:0043229,GO:0043226,GO:0044424,GO:0005622,GO:0043227,GO:0043231,GO:0044237,GO:0044260,GO:0043170,GO:0008152,GO:0071704,GO:0005634,GO:0044238,GO:0010467,GO:0005488,GO:0006807,GO:0016070,GO:0034641,GO:0046483,GO:1901360,GO:0006139,GO:0009058,GO:0090304,GO:1901576,GO:0044249,GO:0009987,GO:0006725,GO:0044464,GO:0034645,GO:0009059,GO:0005623,GO:0019222,GO:0031323,GO:0044271,GO:1901363,GO:0080090,GO:…	intracellular organelle,organelle,intracellular part,intracellular,membrane-bounded organelle,intracellular membrane-bounded organelle,cellular metabolic process,cellular macromolecule metabolic process,macromolecule metabolic process,metabolic process,organic substance metabolic process,nucleus,primary metabolic process,gene expression,binding,nitrogen compound metabolic process,RNA metabolic pr…	--	--
ENST00000427887	ENSG00000088387	DOCK9	transcript	5.18965	3.38452	0.616683	0.0227459	0.395511	PH domain-like||DHR-1 domain||Dedicator of cytokinesis C/D, N-terminal||Dedicator of cytokinesis, C-terminal||Pleckstrin homology domain||Dedicator of cytokinesis||Armadillo-like helical||-||Armadillo-type fold||Dedicator of cytokinesis 9||DHR-2 domain	GO:0005737,GO:0005912,GO:0070161,GO:0044444,GO:0044424,GO:0005622,GO:0005829,GO:0044237,GO:0008152,GO:0071704,GO:0005913,GO:0044238,GO:0030054,GO:0071702,GO:0044248,GO:0006807,GO:0009056,GO:0034641,GO:0005911,GO:0046483,GO:1901360,GO:0006139,GO:0009987,GO:0006725,GO:0044464,GO:0034655,GO:1901575,GO:0005623,GO:0046700,GO:0044270,GO:0019222,GO:0019439,GO:0012505,GO:1901361,GO:0051234,GO:0051179,GO:…	cytoplasm,adherens junction,anchoring junction,cytoplasmic part,intracellular part,intracellular,cytosol,cellular metabolic process,metabolic process,organic substance metabolic process,cell-cell adherens junction,primary metabolic process,cell junction,organic substance transport,cellular catabolic process,nitrogen compound metabolic process,catabolic process,cellular nitrogen compound metabolic…	--	--
ENST00000295971	ENSG00000163694	RBM47	transcript	17.7641	11.6034	0.614414	0.0183267	0.375638	-||HnRNP R/Q splicing factor||RNA recognition motif domain||Nucleotide-binding alpha-beta plait domain	GO:0043229,GO:0043226,GO:0044424,GO:0005622,GO:0043227,GO:0043231,GO:0044237,GO:0044260,GO:0003723,GO:0043170,GO:0008152,GO:0071704,GO:0005634,GO:0044238,GO:0005488,GO:0006807,GO:0016070,GO:0034641,GO:0046483,GO:1901360,GO:0006139,GO:0090304,GO:0009987,GO:0006725,GO:0044464,GO:0005623,GO:1901363,GO:0043412,GO:0000166,GO:1901265,GO:0036094,GO:0097159,GO:0044767,GO:0044763,GO:0008150,GO:0044699,GO:…	intracellular organelle,organelle,intracellular part,intracellular,membrane-bounded organelle,intracellular membrane-bounded organelle,cellular metabolic process,cellular macromolecule metabolic process,RNA binding,macromolecule metabolic process,metabolic process,organic substance metabolic process,nucleus,primary metabolic process,binding,nitrogen compound metabolic process,RNA metabolic proces…	--	--
ENST00000357461	ENSG00000198133	TMEM229B	transcript	5.66787	3.7034	0.613956	0.0475222	0.456443	Putative ABC-transporter type IV CmpB/TMEM229||-	GO:0016020,GO:0005575,GO:0044425,GO:0016021,GO:0031224	membrane,cellular_component,membrane part,integral to membrane,intrinsic to membrane	--	--
ENST00000261304	ENSG00000054983	GALC	transcript	32.1001	20.989	0.612946	0.0342787	0.424003	Glycoside hydrolase superfamily||Glycoside hydrolase, family 59||Glycoside hydrolase, catalytic domain	GO:0044446,GO:0044422,GO:0005737,GO:0043229,GO:0043226,GO:0070062,GO:0043230,GO:0065010,GO:0044444,GO:0044424,GO:0005622,GO:0043227,GO:0031988,GO:0031982,GO:0043231,GO:0043233,GO:0031974,GO:0070013,GO:0044421,GO:0044237,GO:0008152,GO:0071704,GO:0044238,GO:0044248,GO:0006807,GO:0009056,GO:0005576,GO:0009987,GO:0044464,GO:1901575,GO:0005623,GO:0044437,GO:0005773,GO:0008150,GO:0000323,GO:0005764,GO:…	intracellular organelle part,organelle part,cytoplasm,intracellular organelle,organelle,extracellular vesicular exosome,extracellular organelle,extracellular membrane-bounded organelle,cytoplasmic part,intracellular part,intracellular,membrane-bounded organelle,membrane-bounded vesicle,vesicle,intracellular membrane-bounded organelle,organelle lumen,membrane-enclosed lumen,intracellular organelle…	--	--
ENST00000323798	ENSG00000104812	GYS1	transcript	37.3781	24.4697	0.6112	0.00488869	0.303485	Glycogen synthase	GO:0005737,GO:0044444,GO:0044424,GO:0005622,GO:0005829,GO:0005515,GO:0044237,GO:0044260,GO:0043170,GO:0008152,GO:0071704,GO:0044238,GO:0005488,GO:0019899,GO:0009058,GO:1901576,GO:0044249,GO:0009987,GO:0044464,GO:0034645,GO:0009059,GO:0005623,GO:0044767,GO:0019900,GO:0019901,GO:0008150,GO:0044699,GO:0048856,GO:0003674,GO:0016020,GO:0032502,GO:0044262,GO:0005575,GO:0044710,GO:0005976,GO:0044264,GO:…	cytoplasm,cytoplasmic part,intracellular part,intracellular,cytosol,protein binding,cellular metabolic process,cellular macromolecule metabolic process,macromolecule metabolic process,metabolic process,organic substance metabolic process,primary metabolic process,binding,enzyme binding,biosynthetic process,organic substance biosynthetic process,cellular biosynthetic process,cellular process,cell …	--	--
ENST00000322684	ENSG00000153944	MSI2	transcript	4.48323	2.9366	0.610391	0.0312721	0.420908	Nucleotide-binding alpha-beta plait domain||RNA recognition motif domain	GO:0005737,GO:0044424,GO:0005622,GO:0030529,GO:0005515,GO:0032991,GO:0003723,GO:0005488,GO:0009987,GO:0044464,GO:0005623,GO:1901363,GO:0000166,GO:1901265,GO:0036094,GO:0097159,GO:0044767,GO:0044763,GO:0008150,GO:0044699,GO:0048856,GO:0003674,GO:0048869,GO:0032502,GO:0048468,GO:0003676,GO:0005575,GO:0030154,GO:0005844,GO:0008266,GO:0048864,GO:0008187,GO:0003727,GO:0048863	cytoplasm,intracellular part,intracellular,ribonucleoprotein complex,protein binding,macromolecular complex,RNA binding,binding,cellular process,cell part,cell,heterocyclic compound binding,nucleotide binding,nucleoside phosphate binding,small molecule binding,organic cyclic compound binding,single-organism developmental process,single-organism cellular process,biological_process,single-organism …	--	--
ENST00000409155	ENSG00000148218	ALAD	transcript	167.711	110.08	0.607425	0.00382873	0.301385	Aldolase-type TIM barrel||Delta-aminolevulinic acid dehydratase||-||Delta-aminolevulinic acid dehydratase, active site	GO:0005737,GO:0043229,GO:0043226,GO:0070062,GO:0043230,GO:0065010,GO:0044444,GO:0044424,GO:0005622,GO:0043227,GO:0031988,GO:0005829,GO:0031982,GO:0043231,GO:0005515,GO:0044421,GO:0044237,GO:0008152,GO:0071704,GO:0005634,GO:0071840,GO:0044085,GO:0005488,GO:0006807,GO:0051704,GO:0005576,GO:0034641,GO:0046483,GO:1901360,GO:0009058,GO:0016043,GO:1901576,GO:0044249,GO:0009987,GO:0006725,GO:0044464,GO:…	cytoplasm,intracellular organelle,organelle,extracellular vesicular exosome,extracellular organelle,extracellular membrane-bounded organelle,cytoplasmic part,intracellular part,intracellular,membrane-bounded organelle,membrane-bounded vesicle,cytosol,vesicle,intracellular membrane-bounded organelle,protein binding,extracellular region part,cellular metabolic process,metabolic process,organic subs…	--	--
ENST00000512274	ENSG00000163110	PDLIM5	transcript	18.9106	12.4144	0.607183	0.0448886	0.449097	Domain of unknown function DUF4749||PDZ domain||Zinc finger, LIM-type	GO:0044446,GO:0044422,GO:0005737,GO:0043229,GO:0005912,GO:0043226,GO:0070161,GO:0044444,GO:0044424,GO:0005622,GO:0005829,GO:0005515,GO:0005913,GO:0030054,GO:0071840,GO:0043228,GO:0043232,GO:0044085,GO:0005488,GO:0005911,GO:0019899,GO:0016043,GO:0009987,GO:0044464,GO:0005623,GO:0022607,GO:0044087,GO:0044767,GO:0019900,GO:0051128,GO:0019901,GO:0044763,GO:0008150,GO:0009653,GO:0015629,GO:0000902,GO:…	intracellular organelle part,organelle part,cytoplasm,intracellular organelle,adherens junction,organelle,anchoring junction,cytoplasmic part,intracellular part,intracellular,cytosol,protein binding,cell-cell adherens junction,cell junction,cellular component organization or biogenesis,non-membrane-bounded organelle,intracellular non-membrane-bounded organelle,cellular component biogenesis,bindin…	--	--
ENST00000321264	ENSG00000180902	D2HGDH	transcript	3.21611	2.11294	0.606067	0.00145609	0.301385	FAD-linked oxidase, C-terminal||Vanillyl-alcohol oxidase, C-terminal subdomain 2||FAD-binding, type 2||CO dehydrogenase flavoprotein-like, FAD-binding, subdomain 2||FAD linked oxidase, N-terminal||FAD-binding, type 2, subdomain 1||FAD-linked oxidase-like, C-terminal	GO:0044446,GO:0044422,GO:0005737,GO:0043229,GO:0043226,GO:0044444,GO:0044424,GO:0005622,GO:0043227,GO:0043231,GO:0043233,GO:0031974,GO:0070013,GO:0044237,GO:0044260,GO:0044267,GO:0043170,GO:0008152,GO:0071704,GO:0019538,GO:0044238,GO:0005488,GO:0009987,GO:0044464,GO:0005623,GO:1901363,GO:0000166,GO:1901265,GO:0036094,GO:0097159,GO:0008150,GO:0003674,GO:0005575,GO:0005739,GO:0042221,GO:0051990,GO:…	intracellular organelle part,organelle part,cytoplasm,intracellular organelle,organelle,cytoplasmic part,intracellular part,intracellular,membrane-bounded organelle,intracellular membrane-bounded organelle,organelle lumen,membrane-enclosed lumen,intracellular organelle lumen,cellular metabolic process,cellular macromolecule metabolic process,cellular protein metabolic process,macromolecule metabo…	--	--
ENST00000330205	ENSG00000160284	SPATC1L	transcript	17.6154	11.5804	0.605157	0.0404884	0.440762	Speriolin, C-terminal||Speriolin||Speriolin, N-terminal	GO:0044446,GO:0044422,GO:0043229,GO:0043226,GO:0044424,GO:0005622,GO:0043228,GO:0043232,GO:0044464,GO:0005623,GO:0008150,GO:0003674,GO:0005575,GO:0005856,GO:0015630,GO:0044430,GO:0005815,GO:0005813	intracellular organelle part,organelle part,intracellular organelle,organelle,intracellular part,intracellular,non-membrane-bounded organelle,intracellular non-membrane-bounded organelle,cell part,cell,biological_process,molecular_function,cellular_component,cytoskeleton,microtubule cytoskeleton,cytoskeletal part,microtubule organizing center,centrosome	--	--
ENST00000524579	ENSG00000198561	CTNND1	transcript	2.7019	1.78372	0.59909	0.0401544	0.440518	Armadillo-like helical||Catenin delta-1||Armadillo||-||Armadillo-type fold||Plakophilin/Delta catenin	GO:0005737,GO:0043229,GO:0005912,GO:0043226,GO:0070062,GO:0043230,GO:0065010,GO:0070161,GO:0044444,GO:0044424,GO:0005622,GO:0043227,GO:0031988,GO:0005829,GO:0031982,GO:0043231,GO:0005515,GO:0044421,GO:0044237,GO:0044260,GO:0043170,GO:0008152,GO:0071704,GO:0005634,GO:0005913,GO:0044238,GO:0030054,GO:0071840,GO:0010467,GO:0005488,GO:0006807,GO:0016070,GO:0005576,GO:0034641,GO:0005911,GO:0019899,GO:…	cytoplasm,intracellular organelle,adherens junction,organelle,extracellular vesicular exosome,extracellular organelle,extracellular membrane-bounded organelle,anchoring junction,cytoplasmic part,intracellular part,intracellular,membrane-bounded organelle,membrane-bounded vesicle,cytosol,vesicle,intracellular membrane-bounded organelle,protein binding,extracellular region part,cellular metabolic p…	--	--
ENST00000335765	ENSG00000109103	UNC119	transcript	5.96195	3.94808	0.594633	0.00719684	0.312554	Protein unc-119 homologue A||Immunoglobulin E-set||GMP phosphodiesterase, delta subunit	GO:0044446,GO:0044422,GO:0005737,GO:0043229,GO:0043226,GO:0044444,GO:0044424,GO:0005622,GO:0005829,GO:0005515,GO:0045184,GO:0015031,GO:0032991,GO:0044421,GO:0044237,GO:0044260,GO:0044267,GO:0043170,GO:0008152,GO:0071704,GO:0008104,GO:0033036,GO:0019538,GO:0044238,GO:0071840,GO:0043228,GO:0043232,GO:0071702,GO:0005488,GO:0005576,GO:0016043,GO:0051246,GO:0032268,GO:0009987,GO:0044464,GO:0048519,GO:…	intracellular organelle part,organelle part,cytoplasm,intracellular organelle,organelle,cytoplasmic part,intracellular part,intracellular,cytosol,protein binding,establishment of protein localization,protein transport,macromolecular complex,extracellular region part,cellular metabolic process,cellular macromolecule metabolic process,cellular protein metabolic process,macromolecule metabolic proce…	--	--
ENST00000238379	ENSG00000119431	HDHD3	transcript	3.5442	2.34915	0.593321	0.0379873	0.434524	HAD-like domain||HAD-superfamily hydrolase, subfamily IA, REG-2-like||HAD hydrolase, subfamily IA	GO:0005737,GO:0043229,GO:0043226,GO:0044444,GO:0044424,GO:0005622,GO:0043227,GO:0043231,GO:0005515,GO:0008152,GO:0005488,GO:0044464,GO:0005623,GO:0008150,GO:0003674,GO:0005575,GO:0005739,GO:0003824,GO:0016787	cytoplasm,intracellular organelle,organelle,cytoplasmic part,intracellular part,intracellular,membrane-bounded organelle,intracellular membrane-bounded organelle,protein binding,metabolic process,binding,cell part,cell,biological_process,molecular_function,cellular_component,mitochondrion,catalytic activity,hydrolase activity	--	--
ENST00000361983	ENSG00000198954	KIF1BP	transcript	11.3533	7.52644	0.593072	0.0263905	0.405599	Tetratricopeptide-like helical domain||-||KIF-1 binding protein	GO:0005737,GO:0043229,GO:0043226,GO:0044444,GO:0044424,GO:0005622,GO:0043227,GO:0043231,GO:0005515,GO:0046907,GO:0051649,GO:0043228,GO:0043232,GO:0051641,GO:0005488,GO:0009987,GO:0044464,GO:0005623,GO:0051234,GO:0051179,GO:0006810,GO:0044765,GO:0044763,GO:0008150,GO:0044699,GO:0048856,GO:0003674,GO:0048869,GO:0032502,GO:0008092,GO:0005575,GO:0005856,GO:0030154,GO:0005739,GO:0006839,GO:0048731,GO:…	cytoplasm,intracellular organelle,organelle,cytoplasmic part,intracellular part,intracellular,membrane-bounded organelle,intracellular membrane-bounded organelle,protein binding,intracellular transport,establishment of localization in cell,non-membrane-bounded organelle,intracellular non-membrane-bounded organelle,cellular localization,binding,cellular process,cell part,cell,establishment of loca…	--	--
ENST00000301454	ENSG00000125648	SLC25A23	transcript	10.6921	7.101	0.590446	0.00436282	0.301385	EF-Hand 1, calcium-binding site||Mitochondrial carrier protein||Mitochondrial carrier domain||EF-hand domain||EF-hand domain pair||Mitochondrial substrate/solute carrier	GO:0044446,GO:0044422,GO:0005737,GO:0043229,GO:0043226,GO:0044444,GO:0044424,GO:0005622,GO:0043227,GO:0043231,GO:0005515,GO:0046907,GO:0044237,GO:0008152,GO:0051649,GO:0051641,GO:0071702,GO:0005488,GO:0009987,GO:0044464,GO:0031090,GO:0005623,GO:0019222,GO:0051234,GO:0051179,GO:0031323,GO:0006810,GO:0044765,GO:0006796,GO:0006793,GO:0044763,GO:0008150,GO:0016310,GO:0044699,GO:0042325,GO:0003674,GO:…	intracellular organelle part,organelle part,cytoplasm,intracellular organelle,organelle,cytoplasmic part,intracellular part,intracellular,membrane-bounded organelle,intracellular membrane-bounded organelle,protein binding,intracellular transport,cellular metabolic process,metabolic process,establishment of localization in cell,cellular localization,organic substance transport,binding,cellular pro…	--	--
ENST00000279247	ENSG00000014216	CAPN1	transcript	14.7419	9.79173	0.590291	0.0165603	0.374618	Peptidase C2, calpain family||Peptidase C2, calpain, catalytic domain||Cysteine peptidase, cysteine active site||EF-hand domain||EF-hand domain pair||Calpain-1||Peptidase C2, calpain, domain III||EF-Hand 1, calcium-binding site||Peptidase C2, calpain, large subunit, domain III	GO:0005737,GO:0043229,GO:0005912,GO:0043226,GO:0070062,GO:0043230,GO:0065010,GO:0070161,GO:0044444,GO:0044424,GO:0005622,GO:0043227,GO:0031988,GO:0005829,GO:0031982,GO:0005925,GO:0043231,GO:0005924,GO:0030055,GO:0044421,GO:0044237,GO:0044260,GO:0043170,GO:0008152,GO:0071704,GO:0019538,GO:0044238,GO:0030054,GO:0071840,GO:0009057,GO:0044248,GO:0005488,GO:0009056,GO:0005576,GO:0016043,GO:0009987,GO:…	cytoplasm,intracellular organelle,adherens junction,organelle,extracellular vesicular exosome,extracellular organelle,extracellular membrane-bounded organelle,anchoring junction,cytoplasmic part,intracellular part,intracellular,membrane-bounded organelle,membrane-bounded vesicle,cytosol,vesicle,focal adhesion,intracellular membrane-bounded organelle,cell-substrate adherens junction,cell-substrate…	--	--
ENST00000477092	ENSG00000197150	ABCB8	transcript	9.64425	6.41032	0.589273	0.0339132	0.423857	ABC transporter, conserved site||P-loop containing nucleoside triphosphate hydrolase||AAA+ ATPase domain||-||ABC transporter-like||ABC transporter type 1, transmembrane domain	GO:0044446,GO:0044422,GO:0005737,GO:0043229,GO:0043226,GO:0044444,GO:0044424,GO:0005622,GO:0043227,GO:0043231,GO:0043233,GO:0044428,GO:0031974,GO:0031981,GO:0070013,GO:0032991,GO:0005634,GO:0043228,GO:0043232,GO:0005488,GO:0005730,GO:0009987,GO:0044464,GO:0031090,GO:0005623,GO:0043234,GO:0051234,GO:0051179,GO:0006810,GO:1901363,GO:0000166,GO:1901265,GO:0036094,GO:0044765,GO:0097159,GO:0017111,GO:…	intracellular organelle part,organelle part,cytoplasm,intracellular organelle,organelle,cytoplasmic part,intracellular part,intracellular,membrane-bounded organelle,intracellular membrane-bounded organelle,organelle lumen,nuclear part,membrane-enclosed lumen,nuclear lumen,intracellular organelle lumen,macromolecular complex,nucleus,non-membrane-bounded organelle,intracellular non-membrane-bounded…	--	--
ENST00000392043	ENSG00000143322	ABL2	transcript	2.7102	1.8018	0.588956	0.0320257	0.421185	Protein kinase-like domain||SH2 domain||F-actin binding||Protein kinase domain||Tyrosine-protein kinase, active site||SH3 domain||Protein kinase, ATP binding site||Tyrosine-protein kinase, catalytic domain||Serine-threonine/tyrosine-protein kinase catalytic domain||Abelson tyrosine-protein kinase 2	GO:0005737,GO:0043229,GO:0043226,GO:0044444,GO:0044424,GO:0005622,GO:0005829,GO:0005515,GO:0044237,GO:0044260,GO:0044267,GO:0043170,GO:0008152,GO:0071704,GO:0019538,GO:0044238,GO:0071840,GO:0043228,GO:0043232,GO:0044248,GO:0005488,GO:0009056,GO:0016043,GO:0009987,GO:0044464,GO:0005623,GO:0006914,GO:0019222,GO:0006996,GO:0048522,GO:0051234,GO:0051179,GO:0010506,GO:0031323,GO:0006810,GO:0048518,GO:…	cytoplasm,intracellular organelle,organelle,cytoplasmic part,intracellular part,intracellular,cytosol,protein binding,cellular metabolic process,cellular macromolecule metabolic process,cellular protein metabolic process,macromolecule metabolic process,metabolic process,organic substance metabolic process,protein metabolic process,primary metabolic process,cellular component organization or bioge…	hsa04014,hsa05416,hsa04012	Ras signaling pathway,Viral myocarditis,ErbB signaling pathway
ENST00000551317	ENSG00000203666	EFCAB2	transcript	3.21986	2.14839	0.58374	0.0171998	0.375638	EF-hand domain pair||EF-hand domain	GO:0005488,GO:0003674,GO:0043167,GO:0046872,GO:0043169,GO:0005509	binding,molecular_function,ion binding,metal ion binding,cation binding,calcium ion binding	--	--
ENST00000488034	ENSG00000112514	CUTA	transcript	8.20784	5.49029	0.58012	0.0417405	0.442256	Nitrogen regulatory PII-like, alpha/beta||Divalent ion tolerance protein, CutA||-	GO:0043226,GO:0070062,GO:0043230,GO:0065010,GO:0043227,GO:0031988,GO:0031982,GO:0005515,GO:0044421,GO:0008104,GO:0033036,GO:0005488,GO:0005576,GO:0019899,GO:0051179,GO:0008150,GO:0003674,GO:0016020,GO:0005575,GO:0042221,GO:0050896,GO:0046914,GO:0010035,GO:0010038,GO:0043167,GO:0005507,GO:0046872,GO:0043169,GO:0044425,GO:0016021,GO:0031224	organelle,extracellular vesicular exosome,extracellular organelle,extracellular membrane-bounded organelle,membrane-bounded organelle,membrane-bounded vesicle,vesicle,protein binding,extracellular region part,protein localization,macromolecule localization,binding,extracellular region,enzyme binding,localization,biological_process,molecular_function,membrane,cellular_component,response to chemica…	--	--
ENST00000367255	ENSG00000131018	SYNE1	transcript	2.57224	1.7216	0.579273	0.00925282	0.338943	KASH domain||Nesprin-1||Actinin-type actin-binding domain, conserved site||-||Calponin homology domain||Spectrin/alpha-actinin||Spectrin repeat	GO:0044446,GO:0044422,GO:0005737,GO:0043229,GO:0043226,GO:0044444,GO:0044424,GO:0005622,GO:0043227,GO:0043231,GO:0005515,GO:0043233,GO:0044428,GO:0031974,GO:0031981,GO:0070013,GO:0032991,GO:0005654,GO:0008104,GO:0005634,GO:0033036,GO:0034613,GO:0070727,GO:0071840,GO:0043228,GO:0043232,GO:0051641,GO:0033365,GO:0005488,GO:0016043,GO:0009987,GO:0044464,GO:0031090,GO:0005623,GO:0043234,GO:0006996,GO:…	intracellular organelle part,organelle part,cytoplasm,intracellular organelle,organelle,cytoplasmic part,intracellular part,intracellular,membrane-bounded organelle,intracellular membrane-bounded organelle,protein binding,organelle lumen,nuclear part,membrane-enclosed lumen,nuclear lumen,intracellular organelle lumen,macromolecular complex,nucleoplasm,protein localization,nucleus,macromolecule lo…	--	--
ENST00000265316	ENSG00000115657	ABCB6	transcript	9.37078	6.28216	0.57691	0.0231819	0.395511	-||AAA+ ATPase domain||ABC transporter-like||ABC transporter type 1, transmembrane domain||ABC transporter, conserved site||Mitochondrial ABC-transporter, N-terminal five TM domain||P-loop containing nucleoside triphosphate hydrolase	GO:0044446,GO:0044422,GO:0005737,GO:0043229,GO:0043226,GO:0070062,GO:0043230,GO:0065010,GO:0044444,GO:0044424,GO:0005622,GO:0043227,GO:0031988,GO:0031982,GO:0043231,GO:0032991,GO:0044421,GO:0044237,GO:0008152,GO:0071704,GO:0071702,GO:0005488,GO:0006807,GO:0005576,GO:0034641,GO:0046483,GO:1901360,GO:0009058,GO:1901576,GO:0044249,GO:0009987,GO:0006725,GO:0044464,GO:0031090,GO:0005623,GO:0043234,GO:…	intracellular organelle part,organelle part,cytoplasm,intracellular organelle,organelle,extracellular vesicular exosome,extracellular organelle,extracellular membrane-bounded organelle,cytoplasmic part,intracellular part,intracellular,membrane-bounded organelle,membrane-bounded vesicle,vesicle,intracellular membrane-bounded organelle,macromolecular complex,extracellular region part,cellular metab…	--	--
ENST00000250896	ENSG00000099875	MKNK2	transcript	8.06168	5.40516	0.576744	0.0071754	0.312554	Protein kinase-like domain||Serine/threonine-protein kinase, active site||Protein kinase domain||-||Protein kinase, ATP binding site	GO:0044446,GO:0044422,GO:0005737,GO:0043229,GO:0043226,GO:0044424,GO:0005622,GO:0043227,GO:0043231,GO:0005515,GO:0043233,GO:0044428,GO:0031974,GO:0031981,GO:0070013,GO:0005654,GO:0044237,GO:0044260,GO:0006412,GO:0044267,GO:0043170,GO:0008152,GO:0071704,GO:0005634,GO:0019538,GO:0044238,GO:0010467,GO:0043228,GO:0043232,GO:0005488,GO:0009058,GO:0005730,GO:1901576,GO:0051246,GO:0044249,GO:0032268,GO:…	intracellular organelle part,organelle part,cytoplasm,intracellular organelle,organelle,intracellular part,intracellular,membrane-bounded organelle,intracellular membrane-bounded organelle,protein binding,organelle lumen,nuclear part,membrane-enclosed lumen,nuclear lumen,intracellular organelle lumen,nucleoplasm,cellular metabolic process,cellular macromolecule metabolic process,translation,cellu…	--	--
ENST00000297533	ENSG00000164897	TMUB1	transcript	6.47562	4.3575	0.571518	0.0129162	0.356722	Ubiquitin domain||Ubiquitin-related domain	GO:0044446,GO:0044422,GO:0005737,GO:0043229,GO:0043226,GO:0044444,GO:0044424,GO:0005622,GO:0043227,GO:0043231,GO:0043233,GO:0044428,GO:0031974,GO:0031981,GO:0070013,GO:0005654,GO:0044237,GO:0044260,GO:0044267,GO:0043170,GO:0008152,GO:0071704,GO:0005634,GO:0019538,GO:0044238,GO:0030054,GO:0044265,GO:0043228,GO:0043232,GO:0009057,GO:0044248,GO:0009056,GO:0005730,GO:0009987,GO:0044464,GO:1901575,GO:…	intracellular organelle part,organelle part,cytoplasm,intracellular organelle,organelle,cytoplasmic part,intracellular part,intracellular,membrane-bounded organelle,intracellular membrane-bounded organelle,organelle lumen,nuclear part,membrane-enclosed lumen,nuclear lumen,intracellular organelle lumen,nucleoplasm,cellular metabolic process,cellular macromolecule metabolic process,cellular protein…	--	--
ENST00000397120	ENSG00000213983	AP1G2	transcript	3.56333	2.40014	0.570107	0.0278667	0.406744	Armadillo-like helical||Coatomer/clathrin adaptor appendage, Ig-like subdomain||Clathrin/coatomer adaptor, adaptin-like, N-terminal||Adaptor protein complex AP-1, gamma subunit||Clathrin adaptor, gamma-adaptin, appendage||Clathrin adaptor, alpha/beta/gamma-adaptin, appendage, Ig-like subdomain||Armadillo-type fold	GO:0044446,GO:0044422,GO:0005737,GO:0043229,GO:0043226,GO:0044444,GO:0044424,GO:0005622,GO:0043227,GO:0031988,GO:0031982,GO:0043231,GO:0016032,GO:0044764,GO:0044403,GO:0044419,GO:0045184,GO:0046907,GO:0006886,GO:0015031,GO:0032991,GO:0008104,GO:0033036,GO:0034613,GO:0070727,GO:0051649,GO:0051641,GO:0071702,GO:0051704,GO:0009987,GO:0044464,GO:0031090,GO:0005623,GO:0043234,GO:0012505,GO:0051234,GO:…	intracellular organelle part,organelle part,cytoplasm,intracellular organelle,organelle,cytoplasmic part,intracellular part,intracellular,membrane-bounded organelle,membrane-bounded vesicle,vesicle,intracellular membrane-bounded organelle,viral process,multi-organism cellular process,symbiosis, encompassing mutualism through parasitism,interspecies interaction between organisms,establishment of p…	--	--
ENST00000246071	ENSG00000125870	SNRPB2	transcript	5.54756	3.73832	0.569464	0.0416218	0.442256	U1 small nuclear ribonucleoprotein A/U2 small nuclear ribonucleoprotein B''||Nucleotide-binding alpha-beta plait domain||RNA recognition motif domain	GO:0044446,GO:0044422,GO:0043229,GO:0043226,GO:0044424,GO:0005622,GO:0043227,GO:0030529,GO:0043231,GO:0005515,GO:0016071,GO:0043233,GO:0044428,GO:0031974,GO:0031981,GO:0070013,GO:0006396,GO:0032991,GO:0005654,GO:0044237,GO:0044260,GO:0003723,GO:0043170,GO:0008152,GO:0071704,GO:0005634,GO:0044238,GO:0010467,GO:0043228,GO:0043232,GO:0005488,GO:0006807,GO:0016070,GO:0034641,GO:0046483,GO:1901360,GO:…	intracellular organelle part,organelle part,intracellular organelle,organelle,intracellular part,intracellular,membrane-bounded organelle,ribonucleoprotein complex,intracellular membrane-bounded organelle,protein binding,mRNA metabolic process,organelle lumen,nuclear part,membrane-enclosed lumen,nuclear lumen,intracellular organelle lumen,RNA processing,macromolecular complex,nucleoplasm,cellular…	--	--
ENST00000540613	ENSG00000151491	EPS8	transcript	8.62838	5.81781	0.568614	0.0202379	0.387431	Sterile alpha motif/pointed domain||-||PH domain-like||Epidermal growth factor receptor kinase substrate 8||SH3 domain||Tensin phosphotyrosine-binding domain||PTB/PI domain	GO:0044446,GO:0044422,GO:0005737,GO:0043229,GO:0043226,GO:0070062,GO:0043230,GO:0065010,GO:0044444,GO:0044424,GO:0005622,GO:0043227,GO:0031988,GO:0031982,GO:0005515,GO:0032991,GO:0044421,GO:0030054,GO:0071840,GO:0043228,GO:0043232,GO:0044085,GO:0005488,GO:0005576,GO:0019899,GO:0016043,GO:0009987,GO:0044464,GO:0048523,GO:0048519,GO:0005623,GO:0043234,GO:0043933,GO:0006996,GO:0048522,GO:0034622,GO:…	intracellular organelle part,organelle part,cytoplasm,intracellular organelle,organelle,extracellular vesicular exosome,extracellular organelle,extracellular membrane-bounded organelle,cytoplasmic part,intracellular part,intracellular,membrane-bounded organelle,membrane-bounded vesicle,vesicle,protein binding,macromolecular complex,extracellular region part,cell junction,cellular component organi…	--	--
ENST00000489473	ENSG00000127314	RAP1B	transcript	6.3968	4.31753	0.567144	0.0159222	0.370853	-||Small GTP-binding protein domain||P-loop containing nucleoside triphosphate hydrolase||Small GTPase superfamily, Ras type||Small GTPase superfamily	GO:0005737,GO:0043226,GO:0070062,GO:0043230,GO:0065010,GO:0044444,GO:0044424,GO:0005622,GO:0043227,GO:0031988,GO:0005829,GO:0031982,GO:0005515,GO:0044421,GO:0030054,GO:0071840,GO:0051649,GO:0051641,GO:0044085,GO:0005488,GO:0005576,GO:0005911,GO:0016043,GO:0009987,GO:0044464,GO:0048523,GO:0048519,GO:0005623,GO:0048522,GO:0051234,GO:0051179,GO:0022607,GO:0006810,GO:0048518,GO:1901363,GO:0000166,GO:…	cytoplasm,organelle,extracellular vesicular exosome,extracellular organelle,extracellular membrane-bounded organelle,cytoplasmic part,intracellular part,intracellular,membrane-bounded organelle,membrane-bounded vesicle,cytosol,vesicle,protein binding,extracellular region part,cell junction,cellular component organization or biogenesis,establishment of localization in cell,cellular localization,ce…	--	--
ENST00000409618	ENSG00000198925	ATG9A	transcript	6.67255	4.50886	0.565476	0.0184795	0.377196	Autophagy-related protein 9	GO:0044446,GO:0044422,GO:0005737,GO:0043229,GO:0043226,GO:0044444,GO:0044424,GO:0005622,GO:0043227,GO:0031982,GO:0043231,GO:0005515,GO:0045184,GO:0015031,GO:0044237,GO:0008152,GO:0008104,GO:0033036,GO:0034613,GO:0070727,GO:0071840,GO:0051641,GO:0044085,GO:0071702,GO:0044248,GO:0005488,GO:0009056,GO:0016043,GO:0009987,GO:0044464,GO:0031090,GO:0005623,GO:0006914,GO:0006996,GO:0012505,GO:0051234,GO:…	intracellular organelle part,organelle part,cytoplasm,intracellular organelle,organelle,cytoplasmic part,intracellular part,intracellular,membrane-bounded organelle,vesicle,intracellular membrane-bounded organelle,protein binding,establishment of protein localization,protein transport,cellular metabolic process,metabolic process,protein localization,macromolecule localization,cellular protein loc…	--	--
ENST00000545875	ENSG00000283396	AC127070.1	transcript	1.55275	1.05122	0.562757	0.0122228	0.355219	Golgin subfamily A member 3	--	--	--	--
ENST00000589419	ENSG00000183287	CCBE1	transcript	4.09994	2.78019	0.56042	0.0195502	0.384484	EGF-like domain||EGF-like, conserved site||EGF-like calcium-binding, conserved site||EGF-like calcium-binding domain||-||EGF-type aspartate/asparagine hydroxylation site||Collagen triple helix repeat	GO:0005515,GO:0044421,GO:0043170,GO:0008152,GO:0071704,GO:0019538,GO:0044238,GO:0010467,GO:0005488,GO:0005576,GO:0019899,GO:0051246,GO:0009987,GO:0019222,GO:0048522,GO:0009893,GO:0051179,GO:0048518,GO:0080090,GO:0060255,GO:0010604,GO:0044767,GO:0010033,GO:0007167,GO:0044763,GO:0008150,GO:0010468,GO:0009653,GO:0051247,GO:0044699,GO:0048856,GO:0009967,GO:0070848,GO:0071310,GO:0071363,GO:0040012,GO:…	protein binding,extracellular region part,macromolecule metabolic process,metabolic process,organic substance metabolic process,protein metabolic process,primary metabolic process,gene expression,binding,extracellular region,enzyme binding,regulation of protein metabolic process,cellular process,regulation of metabolic process,positive regulation of cellular process,positive regulation of metabol…	--	--
ENST00000306875	ENSG00000272617	COG8	transcript	5.86075	3.98076	0.558042	0.00273906	0.301385	Conserved oligomeric Golgi complex subunit 8, Metazoal and Viridiplantae||Cullin repeat-like-containing domain||Conserved oligomeric Golgi complex subunit 8	GO:0044446,GO:0044422,GO:0005737,GO:0043229,GO:0043226,GO:0044444,GO:0044424,GO:0005622,GO:0043227,GO:0043231,GO:0016482,GO:0045184,GO:0046907,GO:0015031,GO:0032991,GO:0008104,GO:0033036,GO:0051649,GO:0051641,GO:0071702,GO:0009987,GO:0044464,GO:0031090,GO:0005623,GO:0043234,GO:0012505,GO:0051234,GO:0051179,GO:0006810,GO:0044765,GO:0005794,GO:0044763,GO:0008150,GO:0000139,GO:0016192,GO:0048193,GO:…	intracellular organelle part,organelle part,cytoplasm,intracellular organelle,organelle,cytoplasmic part,intracellular part,intracellular,membrane-bounded organelle,intracellular membrane-bounded organelle,cytoplasmic transport,establishment of protein localization,intracellular transport,protein transport,macromolecular complex,protein localization,macromolecule localization,establishment of loc…	--	--
ENST00000324266	ENSG00000171853	TRAPPC12	transcript	17.0614	11.6205	0.554057	0.00403759	0.301385	-||Tetratricopeptide repeat-containing domain||Tetratricopeptide-like helical domain||Tetratricopeptide repeat	GO:0044446,GO:0044422,GO:0005737,GO:0043229,GO:0043226,GO:0044444,GO:0044424,GO:0005622,GO:0043227,GO:0043231,GO:0005515,GO:0032991,GO:0043170,GO:0008152,GO:0071704,GO:0005634,GO:0019538,GO:0044238,GO:0071840,GO:0051649,GO:0043228,GO:0043232,GO:0051641,GO:0044085,GO:0005488,GO:0016043,GO:0009987,GO:0044464,GO:0005623,GO:0043234,GO:0043933,GO:0006996,GO:0034622,GO:0051234,GO:0051179,GO:0022607,GO:…	intracellular organelle part,organelle part,cytoplasm,intracellular organelle,organelle,cytoplasmic part,intracellular part,intracellular,membrane-bounded organelle,intracellular membrane-bounded organelle,protein binding,macromolecular complex,macromolecule metabolic process,metabolic process,organic substance metabolic process,nucleus,protein metabolic process,primary metabolic process,cellular…	--	--
ENST00000373457	ENSG00000169155	ZBTB43	transcript	2.62018	1.78473	0.553957	0.0166906	0.374618	Zinc finger, C2H2-like||SKP1/BTB/POZ domain||Zinc finger and BTB domain-containing protein 22/43||Zinc finger, C2H2||BTB/POZ domain||Zinc finger C2H2-type/integrase DNA-binding domain	GO:0043229,GO:0043226,GO:0044424,GO:0005622,GO:0043227,GO:0043231,GO:0005515,GO:0044237,GO:0044260,GO:0043170,GO:0008152,GO:0071704,GO:0005634,GO:0044238,GO:0010467,GO:0005488,GO:0006807,GO:0016070,GO:0034641,GO:0046483,GO:1901360,GO:0006139,GO:0009058,GO:0090304,GO:1901576,GO:0044249,GO:0009987,GO:0006725,GO:0044464,GO:0034645,GO:0009059,GO:0005623,GO:0019222,GO:0031323,GO:0044271,GO:1901363,GO:…	intracellular organelle,organelle,intracellular part,intracellular,membrane-bounded organelle,intracellular membrane-bounded organelle,protein binding,cellular metabolic process,cellular macromolecule metabolic process,macromolecule metabolic process,metabolic process,organic substance metabolic process,nucleus,primary metabolic process,gene expression,binding,nitrogen compound metabolic process,…	--	--
ENST00000378470	ENSG00000065809	FAM107B	transcript	3.26989	2.22805	0.553457	0.00856278	0.334272	Protein of unknown function DUF1151	--	--	--	--
ENST00000296149	ENSG00000163832	ELP6	transcript	8.20726	5.59842	0.55188	0.0228965	0.395511	Elongation complex protein 6	GO:0044424,GO:0005622,GO:0032991,GO:0044237,GO:0044260,GO:0043170,GO:0008152,GO:0071704,GO:0044238,GO:0010467,GO:0006807,GO:0016070,GO:0034641,GO:0046483,GO:1901360,GO:0006139,GO:0009058,GO:0090304,GO:1901576,GO:0044249,GO:0009987,GO:0006725,GO:0044464,GO:0034645,GO:0009059,GO:0005623,GO:0019222,GO:0043234,GO:0048522,GO:0051179,GO:0031323,GO:0048518,GO:0044271,GO:0080090,GO:1901362,GO:0060255,GO:…	intracellular part,intracellular,macromolecular complex,cellular metabolic process,cellular macromolecule metabolic process,macromolecule metabolic process,metabolic process,organic substance metabolic process,primary metabolic process,gene expression,nitrogen compound metabolic process,RNA metabolic process,cellular nitrogen compound metabolic process,heterocycle metabolic process,organic cyclic…	--	--
ENST00000263966	ENSG00000058056	USP13	transcript	53.0107	36.1907	0.550663	0.0102351	0.342825	Ubiquitin specific protease, conserved site||Zinc finger, UBP-type||Ubiquitin specific protease domain||Zinc finger, RING/FYVE/PHD-type||Peptidase C19, ubiquitin carboxyl-terminal hydrolase||Ubiquitinyl hydrolase||-||Ubiquitin-associated domain||UBA-like	GO:0005515,GO:0044237,GO:0044260,GO:0044267,GO:0043170,GO:0008152,GO:0071704,GO:0019538,GO:0044238,GO:0010467,GO:0044265,GO:0009057,GO:0044248,GO:0005488,GO:0006807,GO:0009056,GO:0016070,GO:0034641,GO:0019899,GO:0046483,GO:1901360,GO:0006139,GO:0009058,GO:0090304,GO:1901576,GO:0044249,GO:0009987,GO:0006725,GO:1901575,GO:0034645,GO:0009059,GO:0010608,GO:0006914,GO:0019222,GO:0010506,GO:0031323,GO:…	protein binding,cellular metabolic process,cellular macromolecule metabolic process,cellular protein metabolic process,macromolecule metabolic process,metabolic process,organic substance metabolic process,protein metabolic process,primary metabolic process,gene expression,cellular macromolecule catabolic process,macromolecule catabolic process,cellular catabolic process,binding,nitrogen compound …	--	--
ENST00000375769	ENSG00000130222	GADD45G	transcript	5.14996	3.52166	0.548305	0.00999307	0.342825	50S ribosomal protein L30e-like||Growth arrest and DNA damage-inducible protein GADD45||Ribosomal protein L7Ae/L30e/S12e/Gadd45	GO:0044446,GO:0044422,GO:0005737,GO:0043229,GO:0043226,GO:0044444,GO:0044424,GO:0005622,GO:0043227,GO:0031988,GO:0005829,GO:0031982,GO:0043231,GO:0005515,GO:0045184,GO:0015031,GO:0044237,GO:0044260,GO:0044267,GO:0043170,GO:0008152,GO:0071704,GO:0008104,GO:0005634,GO:0033036,GO:0034613,GO:0019538,GO:0070727,GO:0044238,GO:0071840,GO:0051641,GO:0071702,GO:0044248,GO:0005488,GO:0006807,GO:0009056,GO:…	intracellular organelle part,organelle part,cytoplasm,intracellular organelle,organelle,cytoplasmic part,intracellular part,intracellular,membrane-bounded organelle,membrane-bounded vesicle,cytosol,vesicle,intracellular membrane-bounded organelle,protein binding,establishment of protein localization,protein transport,cellular metabolic process,cellular macromolecule metabolic process,cellular pro…	--	--
ENST00000354258	ENSG00000168394	TAP1	transcript	28.7369	19.6756	0.546499	0.0477013	0.456607	P-loop containing nucleoside triphosphate hydrolase||ABC transporter Tap-like||Antigen peptide transporter 1||ABC transporter, conserved site||ABC transporter-like||ABC transporter type 1, transmembrane domain||AAA+ ATPase domain	GO:0044446,GO:0044422,GO:0005737,GO:0043229,GO:0043226,GO:0044444,GO:0044424,GO:0005622,GO:0043227,GO:0043231,GO:0005515,GO:0016032,GO:0044764,GO:0016482,GO:0044403,GO:0044419,GO:0045184,GO:0046907,GO:0006886,GO:0015031,GO:0032991,GO:0044421,GO:0008104,GO:0033036,GO:0034613,GO:0070727,GO:0051649,GO:0051641,GO:0071702,GO:0005488,GO:0051704,GO:0005576,GO:0009987,GO:0044464,GO:0031090,GO:0005623,GO:…	intracellular organelle part,organelle part,cytoplasm,intracellular organelle,organelle,cytoplasmic part,intracellular part,intracellular,membrane-bounded organelle,intracellular membrane-bounded organelle,protein binding,viral process,multi-organism cellular process,cytoplasmic transport,symbiosis, encompassing mutualism through parasitism,interspecies interaction between organisms,establishment…	--	--
ENST00000421177	ENSG00000168824	NSG1	transcript	4.23321	2.90049	0.545457	0.00819666	0.330933	Calcyon neuron-specific vesicular protein	GO:0044446,GO:0044422,GO:0005737,GO:0043229,GO:0043226,GO:0044444,GO:0044424,GO:0005622,GO:0043227,GO:0043231,GO:0005515,GO:0046907,GO:0044237,GO:0044260,GO:0043170,GO:0008152,GO:0071704,GO:0005634,GO:0071840,GO:0051649,GO:0051641,GO:0044085,GO:0005488,GO:0016043,GO:0009987,GO:0044464,GO:0031090,GO:0005623,GO:0019222,GO:0043933,GO:0006996,GO:0012505,GO:0048522,GO:0009893,GO:0034622,GO:0051234,GO:…	intracellular organelle part,organelle part,cytoplasm,intracellular organelle,organelle,cytoplasmic part,intracellular part,intracellular,membrane-bounded organelle,intracellular membrane-bounded organelle,protein binding,intracellular transport,cellular metabolic process,cellular macromolecule metabolic process,macromolecule metabolic process,metabolic process,organic substance metabolic process…	--	--
ENST00000340438	ENSG00000189369	GSPT2	transcript	5.00453	3.42925	0.545342	0.0356974	0.430266	Translation protein, beta-barrel domain||Tr-type G domain, conserved site||P-loop containing nucleoside triphosphate hydrolase||Transcription factor, GTP-binding domain||Translation elongation factor EFTu/EF1A, C-terminal||Ataxin-2, C-terminal||Translation elongation factor EF1A/initiation factor IF2gamma, C-terminal||Translation elongation factor EFTu/EF1A, domain 2	GO:0005737,GO:0044444,GO:0044424,GO:0005622,GO:0000184,GO:0005829,GO:0006402,GO:0005515,GO:0016071,GO:0000956,GO:0006401,GO:0032991,GO:0044237,GO:0044260,GO:0006412,GO:0003723,GO:0044267,GO:0043170,GO:0008152,GO:0071704,GO:0019538,GO:0044238,GO:0071840,GO:0010467,GO:0044265,GO:0009057,GO:0044248,GO:0005488,GO:0006807,GO:0009056,GO:0016070,GO:0034641,GO:0046483,GO:1901360,GO:0006139,GO:0009058,GO:…	cytoplasm,cytoplasmic part,intracellular part,intracellular,nuclear-transcribed mRNA catabolic process, nonsense-mediated decay,cytosol,mRNA catabolic process,protein binding,mRNA metabolic process,nuclear-transcribed mRNA catabolic process,RNA catabolic process,macromolecular complex,cellular metabolic process,cellular macromolecule metabolic process,translation,RNA binding,cellular protein meta…	--	--
ENST00000497318	ENSG00000102710	SUPT20H	transcript	4.74758	3.25781	0.54329	0.0454852	0.452652	Transcription factor Spt20	GO:0044446,GO:0044422,GO:0043229,GO:0043226,GO:0044424,GO:0005622,GO:0043227,GO:0043231,GO:0005515,GO:0043233,GO:0044428,GO:0031974,GO:0031981,GO:0070013,GO:0032991,GO:0005654,GO:0044237,GO:0044260,GO:0043170,GO:0008152,GO:0071704,GO:0005634,GO:0044238,GO:0010467,GO:0044248,GO:0005488,GO:0006807,GO:0009056,GO:0016070,GO:0034641,GO:0046483,GO:1901360,GO:0006139,GO:0009058,GO:0090304,GO:1901576,GO:…	intracellular organelle part,organelle part,intracellular organelle,organelle,intracellular part,intracellular,membrane-bounded organelle,intracellular membrane-bounded organelle,protein binding,organelle lumen,nuclear part,membrane-enclosed lumen,nuclear lumen,intracellular organelle lumen,macromolecular complex,nucleoplasm,cellular metabolic process,cellular macromolecule metabolic process,macr…	--	--
ENST00000531094	ENSG00000143442	POGZ	transcript	1.50156	1.03194	0.541097	0.0331334	0.421514	Zinc finger, C2H2||Homeodomain-like||HTH CenpB-type DNA-binding domain||Zinc finger, C2H2-like||-||DDE superfamily endonuclease domain	GO:0044446,GO:0044422,GO:0005737,GO:0043229,GO:0043226,GO:0044424,GO:0005622,GO:0043227,GO:0043231,GO:0005515,GO:0043233,GO:0044428,GO:0031974,GO:0031981,GO:0070013,GO:0005654,GO:0005634,GO:0071840,GO:0043228,GO:0043232,GO:0044085,GO:0005488,GO:0016043,GO:0009987,GO:0044464,GO:0005623,GO:0043933,GO:0006996,GO:0034622,GO:0022607,GO:0065003,GO:1901363,GO:0097159,GO:0007049,GO:0000278,GO:0044763,GO:…	intracellular organelle part,organelle part,cytoplasm,intracellular organelle,organelle,intracellular part,intracellular,membrane-bounded organelle,intracellular membrane-bounded organelle,protein binding,organelle lumen,nuclear part,membrane-enclosed lumen,nuclear lumen,intracellular organelle lumen,nucleoplasm,nucleus,cellular component organization or biogenesis,non-membrane-bounded organelle,…	--	--
ENST00000361204	ENSG00000198911	SREBF2	transcript	56.4008	38.7654	0.540946	0.00527993	0.30756	-||Myc-type, basic helix-loop-helix (bHLH) domain	GO:0044446,GO:0044422,GO:0005737,GO:0043229,GO:0043226,GO:0044444,GO:0044424,GO:0005622,GO:0043227,GO:0031988,GO:0005829,GO:0031982,GO:0043231,GO:0005515,GO:0043233,GO:0044428,GO:0031974,GO:0031981,GO:0070013,GO:0032991,GO:0005654,GO:0044237,GO:0044260,GO:0043170,GO:0008152,GO:0071704,GO:0005634,GO:0033036,GO:0044238,GO:0010467,GO:0071702,GO:0005488,GO:0006807,GO:0016070,GO:0034641,GO:0046483,GO:…	intracellular organelle part,organelle part,cytoplasm,intracellular organelle,organelle,cytoplasmic part,intracellular part,intracellular,membrane-bounded organelle,membrane-bounded vesicle,cytosol,vesicle,intracellular membrane-bounded organelle,protein binding,organelle lumen,nuclear part,membrane-enclosed lumen,nuclear lumen,intracellular organelle lumen,macromolecular complex,nucleoplasm,cell…	--	--
ENST00000622495	ENSG00000135108	FBXO21	transcript	10.5452	7.25524	0.539498	0.00473597	0.301688	Hemimethylated DNA-binding domain||F-box domain||Protein SirB1, N-terminal	GO:0044424,GO:0005622,GO:0032991,GO:0044237,GO:0044260,GO:0044267,GO:0043170,GO:0008152,GO:0071704,GO:0019538,GO:0044238,GO:0044265,GO:0009057,GO:0044248,GO:0005488,GO:0009056,GO:0009987,GO:0044464,GO:1901575,GO:0005623,GO:0043234,GO:1901363,GO:0043412,GO:0006464,GO:0036211,GO:0097159,GO:0008150,GO:0070647,GO:0003674,GO:0044257,GO:0003676,GO:0051603,GO:0005575,GO:0043632,GO:0019941,GO:0006511,GO:…	intracellular part,intracellular,macromolecular complex,cellular metabolic process,cellular macromolecule metabolic process,cellular protein metabolic process,macromolecule metabolic process,metabolic process,organic substance metabolic process,protein metabolic process,primary metabolic process,cellular macromolecule catabolic process,macromolecule catabolic process,cellular catabolic process,bi…	--	--
ENST00000310624	ENSG00000100285	NEFH	transcript	5.48482	3.78267	0.536041	0.0132808	0.359471	Repeat of unknown function DUF1388||Neurofilament heavy polypeptide||Intermediate filament protein||Intermediate filament protein, conserved site	GO:0044446,GO:0044422,GO:0005737,GO:0043229,GO:0043226,GO:0044444,GO:0044424,GO:0005622,GO:0043227,GO:0043231,GO:0005515,GO:0032991,GO:0071840,GO:0043228,GO:0043232,GO:0044085,GO:0005488,GO:0005198,GO:0019899,GO:0016043,GO:0009987,GO:0044464,GO:0005623,GO:0043234,GO:0043933,GO:0006996,GO:0022607,GO:0044767,GO:0019900,GO:0019901,GO:0044763,GO:0008150,GO:0071822,GO:0009653,GO:0000902,GO:0044699,GO:…	intracellular organelle part,organelle part,cytoplasm,intracellular organelle,organelle,cytoplasmic part,intracellular part,intracellular,membrane-bounded organelle,intracellular membrane-bounded organelle,protein binding,macromolecular complex,cellular component organization or biogenesis,non-membrane-bounded organelle,intracellular non-membrane-bounded organelle,cellular component biogenesis,bi…	--	--
ENST00000314425	ENSG00000147130	ZMYM3	transcript	8.41791	5.81274	0.534243	0.0119862	0.355104	Protein of unknown function DUF3504||-||TRASH domain||Zinc finger, MYM-type	GO:0044446,GO:0044422,GO:0005737,GO:0043229,GO:0043226,GO:0044424,GO:0005622,GO:0043227,GO:0043231,GO:0043233,GO:0044428,GO:0031974,GO:0031981,GO:0070013,GO:0005654,GO:0044237,GO:0044260,GO:0043170,GO:0008152,GO:0071704,GO:0005634,GO:0044238,GO:0071840,GO:0010467,GO:0005488,GO:0006807,GO:0016070,GO:0034641,GO:0046483,GO:1901360,GO:0006139,GO:0009058,GO:0090304,GO:0016043,GO:1901576,GO:0044249,GO:…	intracellular organelle part,organelle part,cytoplasm,intracellular organelle,organelle,intracellular part,intracellular,membrane-bounded organelle,intracellular membrane-bounded organelle,organelle lumen,nuclear part,membrane-enclosed lumen,nuclear lumen,intracellular organelle lumen,nucleoplasm,cellular metabolic process,cellular macromolecule metabolic process,macromolecule metabolic process,m…	--	--
ENST00000514198	ENSG00000164292	RHOBTB3	transcript	2.822	1.94913	0.533889	0.0108202	0.346507	Rho-related BTB domain-containing protein 3||BTB/POZ domain||SKP1/BTB/POZ domain||-||Small GTPase superfamily||P-loop containing nucleoside triphosphate hydrolase	GO:0044422,GO:0005737,GO:0043229,GO:0043226,GO:0070062,GO:0043230,GO:0065010,GO:0044444,GO:0044424,GO:0005622,GO:0043227,GO:0031988,GO:0005829,GO:0031982,GO:0043231,GO:0005515,GO:0046907,GO:0044421,GO:0051649,GO:0051641,GO:0005488,GO:0005576,GO:0019899,GO:0009987,GO:0044464,GO:0031090,GO:0005623,GO:0051234,GO:0051179,GO:0006810,GO:1901363,GO:0000166,GO:1901265,GO:0036094,GO:0044765,GO:0097159,GO:…	organelle part,cytoplasm,intracellular organelle,organelle,extracellular vesicular exosome,extracellular organelle,extracellular membrane-bounded organelle,cytoplasmic part,intracellular part,intracellular,membrane-bounded organelle,membrane-bounded vesicle,cytosol,vesicle,intracellular membrane-bounded organelle,protein binding,intracellular transport,extracellular region part,establishment of l…	--	--
ENST00000572621	ENSG00000174231	PRPF8	transcript	37.328	25.7856	0.533692	0.0109812	0.346718	Pre-mRNA-processing-splicing factor 8, U5-snRNA-binding||PRP8 domain IV core||Ribonuclease H-like domain||JAB1/MPN/MOV34 metalloenzyme domain||PROCT domain||PROCN domain||Pre-mRNA-processing-splicing factor 8||PRO8NT domain||RNA recognition motif, spliceosomal PrP8||Pre-mRNA-processing-splicing factor 8, U6-snRNA-binding	GO:0044446,GO:0044422,GO:0043229,GO:0043226,GO:0044424,GO:0005622,GO:0043227,GO:0030529,GO:0043231,GO:0005515,GO:0016071,GO:0043233,GO:0044428,GO:0031974,GO:0031981,GO:0070013,GO:0022613,GO:0006396,GO:0032991,GO:0005654,GO:0044237,GO:0044260,GO:0003723,GO:0043170,GO:0008152,GO:0071704,GO:0005634,GO:0044238,GO:0071840,GO:0010467,GO:0044085,GO:0005488,GO:0006807,GO:0016070,GO:0051704,GO:0034641,GO:…	intracellular organelle part,organelle part,intracellular organelle,organelle,intracellular part,intracellular,membrane-bounded organelle,ribonucleoprotein complex,intracellular membrane-bounded organelle,protein binding,mRNA metabolic process,organelle lumen,nuclear part,membrane-enclosed lumen,nuclear lumen,intracellular organelle lumen,ribonucleoprotein complex biogenesis,RNA processing,macrom…	--	--
ENST00000315127	ENSG00000179151	EDC3	transcript	3.96841	2.74147	0.533609	0.0378211	0.434524	FDF domain||Lsm14 N-terminal||YjeF N-terminal domain||DFDF domain||-	GO:0005737,GO:0043229,GO:0043226,GO:0044444,GO:0044424,GO:0005622,GO:0005829,GO:0030529,GO:0006402,GO:0005515,GO:0016071,GO:0000956,GO:0022613,GO:0006401,GO:0032991,GO:0044237,GO:0044260,GO:0003723,GO:0043170,GO:0008152,GO:0071704,GO:0044238,GO:0071840,GO:0044265,GO:0043228,GO:0043232,GO:0044085,GO:0009057,GO:0044248,GO:0005488,GO:0006807,GO:0009056,GO:0016070,GO:0034641,GO:0046483,GO:1901360,GO:…	cytoplasm,intracellular organelle,organelle,cytoplasmic part,intracellular part,intracellular,cytosol,ribonucleoprotein complex,mRNA catabolic process,protein binding,mRNA metabolic process,nuclear-transcribed mRNA catabolic process,ribonucleoprotein complex biogenesis,RNA catabolic process,macromolecular complex,cellular metabolic process,cellular macromolecule metabolic process,RNA binding,macr…	--	--
ENST00000378617	ENSG00000165282	PIGO	transcript	2.68222	1.85509	0.531941	0.0069458	0.309922	Alkaline-phosphatase-like, core domain||Alkaline phosphatase-like, alpha/beta/alpha||Type I phosphodiesterase/nucleotide pyrophosphatase/phosphate transferase	GO:0044446,GO:0044422,GO:0005737,GO:0043229,GO:0043226,GO:0044444,GO:0044424,GO:0005622,GO:0043227,GO:0043231,GO:0044237,GO:0044260,GO:0044267,GO:0043170,GO:0008152,GO:0071704,GO:0019538,GO:0044238,GO:0009058,GO:1901576,GO:0044249,GO:0009987,GO:0044464,GO:0034645,GO:0031090,GO:0009059,GO:0005623,GO:0012505,GO:0043412,GO:0006464,GO:0036211,GO:0006796,GO:0006793,GO:0008150,GO:0005783,GO:0003674,GO:…	intracellular organelle part,organelle part,cytoplasm,intracellular organelle,organelle,cytoplasmic part,intracellular part,intracellular,membrane-bounded organelle,intracellular membrane-bounded organelle,cellular metabolic process,cellular macromolecule metabolic process,cellular protein metabolic process,macromolecule metabolic process,metabolic process,organic substance metabolic process,prot…	--	--
ENST00000502297	ENSG00000137177	KIF13A	transcript	9.09155	6.30055	0.529048	0.00870156	0.337003	Kinesin motor domain||Kinesin-like KIF1-type||Kinesin-associated||SMAD/FHA domain||Kinesin-like protein||Kinesin motor domain, conserved site||Kinesin-like||Forkhead-associated (FHA) domain||P-loop containing nucleoside triphosphate hydrolase||Kinesin-like protein KIF13A	GO:0044446,GO:0044422,GO:0005737,GO:0043229,GO:0043226,GO:0044444,GO:0044424,GO:0005622,GO:0043227,GO:0043231,GO:0005515,GO:0016482,GO:0045184,GO:0046907,GO:0006886,GO:0015031,GO:0032991,GO:0008104,GO:0033036,GO:0034613,GO:0070727,GO:0071840,GO:0051649,GO:0043228,GO:0043232,GO:0051641,GO:0044085,GO:0071702,GO:0005488,GO:0016043,GO:0009987,GO:0044464,GO:0031090,GO:0005623,GO:0043234,GO:0043933,GO:…	intracellular organelle part,organelle part,cytoplasm,intracellular organelle,organelle,cytoplasmic part,intracellular part,intracellular,membrane-bounded organelle,intracellular membrane-bounded organelle,protein binding,cytoplasmic transport,establishment of protein localization,intracellular transport,intracellular protein transport,protein transport,macromolecular complex,protein localization…	--	--
ENST00000368404	ENSG00000169241	SLC50A1	transcript	4.20991	2.92146	0.5271	0.0135422	0.362988	SWEET sugar transporter	GO:0044446,GO:0044422,GO:0005737,GO:0043229,GO:0043226,GO:0044444,GO:0044424,GO:0005622,GO:0043227,GO:0043231,GO:0043170,GO:0008152,GO:0071704,GO:0005634,GO:0010467,GO:0071702,GO:0009987,GO:0044464,GO:0031090,GO:0005623,GO:0019222,GO:0012505,GO:0009893,GO:0051234,GO:0051179,GO:0006810,GO:0048518,GO:0060255,GO:0010604,GO:0044765,GO:0005794,GO:0044763,GO:0008150,GO:0010468,GO:0010628,GO:0000139,GO:…	intracellular organelle part,organelle part,cytoplasm,intracellular organelle,organelle,cytoplasmic part,intracellular part,intracellular,membrane-bounded organelle,intracellular membrane-bounded organelle,macromolecule metabolic process,metabolic process,organic substance metabolic process,nucleus,gene expression,organic substance transport,cellular process,cell part,organelle membrane,cell,regu…	--	--
ENST00000441751	ENSG00000100354	TNRC6B	transcript	2.67652	1.85802	0.526597	0.0490621	0.45991	-||Argonaute hook domain||TNRC6, PABC binding domain||Nucleotide-binding alpha-beta plait domain	GO:0005737,GO:0043229,GO:0043226,GO:0044444,GO:0044424,GO:0005622,GO:0005829,GO:0030529,GO:0006402,GO:0005515,GO:0016071,GO:0000956,GO:0006401,GO:0006396,GO:0032991,GO:0044237,GO:0044260,GO:0006412,GO:0003723,GO:0044267,GO:0043170,GO:0008152,GO:0071704,GO:0019538,GO:0044238,GO:0010467,GO:0044265,GO:0043228,GO:0043232,GO:0009057,GO:0044248,GO:0005488,GO:0006807,GO:0009056,GO:0016070,GO:0034641,GO:…	cytoplasm,intracellular organelle,organelle,cytoplasmic part,intracellular part,intracellular,cytosol,ribonucleoprotein complex,mRNA catabolic process,protein binding,mRNA metabolic process,nuclear-transcribed mRNA catabolic process,RNA catabolic process,RNA processing,macromolecular complex,cellular metabolic process,cellular macromolecule metabolic process,translation,RNA binding,cellular prote…	--	--
ENST00000397166	ENSG00000085788	DDHD2	transcript	5.30756	3.68465	0.526522	0.0239683	0.396979	-||Sterile alpha motif/pointed domain||WWE domain||DDHD domain||Sterile alpha motif domain	GO:0044446,GO:0044422,GO:0005737,GO:0043229,GO:0043226,GO:0044444,GO:0044424,GO:0005622,GO:0043227,GO:0031988,GO:0005829,GO:0031982,GO:0043231,GO:0016482,GO:0046907,GO:0044237,GO:0008152,GO:0071704,GO:0044238,GO:0071840,GO:0051649,GO:0043228,GO:0043232,GO:0051641,GO:0044248,GO:0005488,GO:0009056,GO:0009058,GO:0016043,GO:1901576,GO:0044249,GO:0009987,GO:0044464,GO:1901575,GO:0005623,GO:0006996,GO:…	intracellular organelle part,organelle part,cytoplasm,intracellular organelle,organelle,cytoplasmic part,intracellular part,intracellular,membrane-bounded organelle,membrane-bounded vesicle,cytosol,vesicle,intracellular membrane-bounded organelle,cytoplasmic transport,intracellular transport,cellular metabolic process,metabolic process,organic substance metabolic process,primary metabolic process…	--	--
ENST00000493826	ENSG00000058063	ATP11B	transcript	3.8456	2.67059	0.526048	0.024851	0.398833	P-type ATPase, N-terminal||P-type ATPase||P-type ATPase, cytoplasmic domain N||P-type ATPase, subfamily IV||P-type ATPase, A domain||Probable phospholipid-transporting ATPase IF||P-type ATPase, C-terminal||P-type ATPase, phosphorylation site||HAD-like domain	GO:0044446,GO:0044422,GO:0005737,GO:0043229,GO:0043226,GO:0044444,GO:0044424,GO:0005622,GO:0043227,GO:0043231,GO:0005515,GO:0044428,GO:0005634,GO:0033036,GO:0071840,GO:0071702,GO:0005488,GO:0016043,GO:0009987,GO:0044464,GO:0031090,GO:0005623,GO:0012505,GO:0051234,GO:0051179,GO:0006810,GO:1901363,GO:0000166,GO:1901265,GO:0036094,GO:0044765,GO:0097159,GO:0017111,GO:0005794,GO:0044763,GO:0008150,GO:…	intracellular organelle part,organelle part,cytoplasm,intracellular organelle,organelle,cytoplasmic part,intracellular part,intracellular,membrane-bounded organelle,intracellular membrane-bounded organelle,protein binding,nuclear part,nucleus,macromolecule localization,cellular component organization or biogenesis,organic substance transport,binding,cellular component organization,cellular proces…	--	--
ENST00000409406	ENSG00000173933	RBM4	transcript	10.2598	7.1291	0.525215	0.0276195	0.406506	Zinc finger, CCHC-type||Nucleotide-binding alpha-beta plait domain||RNA recognition motif domain	GO:0044446,GO:0044422,GO:0005737,GO:0043229,GO:0043226,GO:0044444,GO:0044424,GO:0005622,GO:0043227,GO:0006413,GO:0030529,GO:0043231,GO:0005515,GO:0016071,GO:0043233,GO:0044428,GO:0031974,GO:0031981,GO:0070013,GO:0046907,GO:0006396,GO:0032991,GO:0005654,GO:0044237,GO:0044260,GO:0006412,GO:0003723,GO:0044267,GO:0043170,GO:0008152,GO:0071704,GO:0005634,GO:0019538,GO:0044238,GO:0010467,GO:0051649,GO:…	intracellular organelle part,organelle part,cytoplasm,intracellular organelle,organelle,cytoplasmic part,intracellular part,intracellular,membrane-bounded organelle,translational initiation,ribonucleoprotein complex,intracellular membrane-bounded organelle,protein binding,mRNA metabolic process,organelle lumen,nuclear part,membrane-enclosed lumen,nuclear lumen,intracellular organelle lumen,intrac…	--	--
ENST00000605888	ENSG00000164597	COG5	transcript	10.6471	7.41296	0.522344	0.0491907	0.45991	Conserved oligomeric Golgi complex subunit 5	GO:0044446,GO:0044422,GO:0005737,GO:0043229,GO:0043226,GO:0044444,GO:0044424,GO:0005622,GO:0043227,GO:0005829,GO:0043231,GO:0043233,GO:0044428,GO:0031974,GO:0031981,GO:0070013,GO:0016482,GO:0045184,GO:0046907,GO:0015031,GO:0032991,GO:0005654,GO:0008104,GO:0005634,GO:0033036,GO:0051649,GO:0051641,GO:0071702,GO:0009987,GO:0044464,GO:0031090,GO:0005623,GO:0043234,GO:0012505,GO:0051234,GO:0051179,GO:…	intracellular organelle part,organelle part,cytoplasm,intracellular organelle,organelle,cytoplasmic part,intracellular part,intracellular,membrane-bounded organelle,cytosol,intracellular membrane-bounded organelle,organelle lumen,nuclear part,membrane-enclosed lumen,nuclear lumen,intracellular organelle lumen,cytoplasmic transport,establishment of protein localization,intracellular transport,prot…	--	--
ENST00000361910	ENSG00000198960	ARMCX6	transcript	4.57443	3.19234	0.518977	0.0202343	0.387431	Armadillo repeat-containing domain	GO:0016020,GO:0005575,GO:0044425,GO:0016021,GO:0031224	membrane,cellular_component,membrane part,integral to membrane,intrinsic to membrane	--	--
ENST00000471994	ENSG00000174891	RSRC1	transcript	1.53435	1.07235	0.516856	0.04733	0.456228	-	GO:0044446,GO:0044422,GO:0005737,GO:0043229,GO:0043226,GO:0044424,GO:0005622,GO:0043227,GO:0043231,GO:0005515,GO:0016071,GO:0043233,GO:0044428,GO:0031974,GO:0031981,GO:0070013,GO:0046907,GO:0006396,GO:0005654,GO:0044237,GO:0044260,GO:0044267,GO:0043170,GO:0008152,GO:0071704,GO:0005634,GO:0019538,GO:0044238,GO:0010467,GO:0051649,GO:0051641,GO:0005488,GO:0006807,GO:0016070,GO:0034641,GO:0046483,GO:…	intracellular organelle part,organelle part,cytoplasm,intracellular organelle,organelle,intracellular part,intracellular,membrane-bounded organelle,intracellular membrane-bounded organelle,protein binding,mRNA metabolic process,organelle lumen,nuclear part,membrane-enclosed lumen,nuclear lumen,intracellular organelle lumen,intracellular transport,RNA processing,nucleoplasm,cellular metabolic proc…	--	--
ENST00000261326	ENSG00000075643	MOCOS	transcript	18.0728	12.6516	0.514501	0.0463874	0.453175	Pyridoxal phosphate-dependent transferase||Aminotransferase class V domain||Pyridoxal phosphate-dependent transferase, major region, subdomain 1||Pyruvate kinase-like, insert domain||Pyridoxal phosphate-dependent transferase, major region, subdomain 2||MOSC, N-terminal beta barrel||Molybdenum cofactor sulfurase, C-terminal||Molybdenum cofactor sulfurase	GO:0005737,GO:0044444,GO:0044424,GO:0005622,GO:0005829,GO:0044237,GO:0044260,GO:0044267,GO:0043170,GO:0008152,GO:0071704,GO:0019538,GO:0044238,GO:0005488,GO:0006807,GO:0046483,GO:1901360,GO:0009058,GO:1901576,GO:0044249,GO:0009987,GO:0044464,GO:0005623,GO:1901362,GO:0018130,GO:0006796,GO:0006793,GO:0008150,GO:0003674,GO:0005575,GO:1901564,GO:0019637,GO:0030151,GO:0003824,GO:0043168,GO:0090407,GO:…	cytoplasm,cytoplasmic part,intracellular part,intracellular,cytosol,cellular metabolic process,cellular macromolecule metabolic process,cellular protein metabolic process,macromolecule metabolic process,metabolic process,organic substance metabolic process,protein metabolic process,primary metabolic process,binding,nitrogen compound metabolic process,heterocycle metabolic process,organic cyclic c…	--	--
ENST00000556840	ENSG00000172590	MRPL52	transcript	2.30909	1.61693	0.514063	0.0382607	0.434524	-	GO:0044446,GO:0044422,GO:0005737,GO:0043229,GO:0043226,GO:0044444,GO:0044424,GO:0005622,GO:0043227,GO:0030529,GO:0043231,GO:0043233,GO:0031974,GO:0070013,GO:0044391,GO:0032991,GO:0003735,GO:0044237,GO:0044260,GO:0006412,GO:0044267,GO:0043170,GO:0008152,GO:0071704,GO:0005840,GO:0015934,GO:0019538,GO:0044238,GO:0071840,GO:0010467,GO:0043228,GO:0043232,GO:0005198,GO:0009058,GO:0016043,GO:1901576,GO:…	intracellular organelle part,organelle part,cytoplasm,intracellular organelle,organelle,cytoplasmic part,intracellular part,intracellular,membrane-bounded organelle,ribonucleoprotein complex,intracellular membrane-bounded organelle,organelle lumen,membrane-enclosed lumen,intracellular organelle lumen,ribosomal subunit,macromolecular complex,structural constituent of ribosome,cellular metabolic pr…	--	--
ENST00000221418	ENSG00000104823	ECH1	transcript	85.8039	60.0947	0.513806	0.0431727	0.445246	ClpP/crotonase-like domain||Crontonase, C-terminal||-||Enoyl-CoA hydratase/isomerase, conserved site||Crotonase superfamily	GO:0005737,GO:0043229,GO:0043226,GO:0070062,GO:0043230,GO:0065010,GO:0044444,GO:0044424,GO:0005622,GO:0043227,GO:0031988,GO:0031982,GO:0043231,GO:0005515,GO:0044421,GO:0044237,GO:0008152,GO:0071704,GO:0044238,GO:0044248,GO:0005488,GO:0009056,GO:0005576,GO:0009987,GO:0044464,GO:1901575,GO:0005623,GO:0008150,GO:0003674,GO:0016020,GO:0005575,GO:0005739,GO:0044710,GO:0003824,GO:0044281,GO:0006629,GO:…	cytoplasm,intracellular organelle,organelle,extracellular vesicular exosome,extracellular organelle,extracellular membrane-bounded organelle,cytoplasmic part,intracellular part,intracellular,membrane-bounded organelle,membrane-bounded vesicle,vesicle,intracellular membrane-bounded organelle,protein binding,extracellular region part,cellular metabolic process,metabolic process,organic substance me…	--	--
ENST00000553700	ENSG00000092148	HECTD1	transcript	7.53643	5.28512	0.511944	0.0415268	0.442123	Mib-herc2||Coagulation factor 5/8 C-terminal domain||SUN domain||HECT domain||Armadillo-like helical||Galactose-binding domain-like||-||Armadillo-type fold||Ankyrin repeat||Ankyrin repeat-containing domain	GO:0005737,GO:0043229,GO:0043226,GO:0044424,GO:0005622,GO:0043227,GO:0043231,GO:0005515,GO:0044237,GO:0044260,GO:0044267,GO:0043170,GO:0008152,GO:0071704,GO:0005634,GO:0019538,GO:0044238,GO:0044265,GO:0009057,GO:0044248,GO:0005488,GO:0009056,GO:0009987,GO:0044464,GO:1901575,GO:0005623,GO:0043412,GO:0006464,GO:0036211,GO:0008150,GO:0070647,GO:0003674,GO:0044257,GO:0051603,GO:0005575,GO:0043632,GO:…	cytoplasm,intracellular organelle,organelle,intracellular part,intracellular,membrane-bounded organelle,intracellular membrane-bounded organelle,protein binding,cellular metabolic process,cellular macromolecule metabolic process,cellular protein metabolic process,macromolecule metabolic process,metabolic process,organic substance metabolic process,nucleus,protein metabolic process,primary metabol…	--	--
ENST00000456913	ENSG00000119185	ITGB1BP1	transcript	2.50575	1.7585	0.510897	0.0050385	0.307014	PH domain-like||Integrin binding protein, ICAP-1||PTB/PI domain	GO:0005737,GO:0043229,GO:0005912,GO:0043226,GO:0070062,GO:0043230,GO:0065010,GO:0070161,GO:0044444,GO:0044424,GO:0005622,GO:0043227,GO:0031988,GO:0005829,GO:0031982,GO:0005925,GO:0043231,GO:0005924,GO:0030055,GO:0005515,GO:0045184,GO:0046907,GO:0006886,GO:0015031,GO:0044421,GO:0044237,GO:0044260,GO:0044267,GO:0006612,GO:0043170,GO:0008152,GO:0071704,GO:0008104,GO:0005634,GO:0033036,GO:0006605,GO:…	cytoplasm,intracellular organelle,adherens junction,organelle,extracellular vesicular exosome,extracellular organelle,extracellular membrane-bounded organelle,anchoring junction,cytoplasmic part,intracellular part,intracellular,membrane-bounded organelle,membrane-bounded vesicle,cytosol,vesicle,focal adhesion,intracellular membrane-bounded organelle,cell-substrate adherens junction,cell-substrate…	--	--
ENST00000392845	ENSG00000169359	SLC33A1	transcript	4.84568	3.40283	0.509965	0.0340408	0.423857	AmpG-like permease/Acetyl-coenzyme A transporter 1||Acetyl-coenzyme A transporter 1||-||Major facilitator superfamily domain	GO:0044446,GO:0044422,GO:0005737,GO:0043229,GO:0043226,GO:0044444,GO:0044424,GO:0005622,GO:0043227,GO:0043231,GO:0044237,GO:0044260,GO:0043170,GO:0008152,GO:0071704,GO:0044238,GO:0010467,GO:0071702,GO:0006807,GO:0016070,GO:0034641,GO:0046483,GO:1901360,GO:0006139,GO:0009058,GO:0090304,GO:1901576,GO:0044249,GO:0009987,GO:0006725,GO:0044464,GO:0034645,GO:0031090,GO:0009059,GO:0005623,GO:0019222,GO:…	intracellular organelle part,organelle part,cytoplasm,intracellular organelle,organelle,cytoplasmic part,intracellular part,intracellular,membrane-bounded organelle,intracellular membrane-bounded organelle,cellular metabolic process,cellular macromolecule metabolic process,macromolecule metabolic process,metabolic process,organic substance metabolic process,primary metabolic process,gene expressi…	--	--
ENST00000005340	ENSG00000004975	DVL2	transcript	4.65818	3.27443	0.508523	0.0328477	0.421514	Dishevelled protein domain||DIX domain||Winged helix-turn-helix DNA-binding domain||Dishevelled-2||Dishevelled C-terminal||Dishevelled family||DEP domain||Ubiquitin-related domain||PDZ domain||Dishevelled-related protein	GO:0005737,GO:0043229,GO:0043226,GO:0044444,GO:0044424,GO:0005622,GO:0043227,GO:0031988,GO:0005829,GO:0031982,GO:0043231,GO:0005515,GO:0044237,GO:0044260,GO:0044267,GO:0043170,GO:0008152,GO:0071704,GO:0008104,GO:0005634,GO:0033036,GO:0034613,GO:0019538,GO:0070727,GO:0044238,GO:0071840,GO:0010467,GO:0051641,GO:0044085,GO:0044248,GO:0005488,GO:0006807,GO:0009056,GO:0016070,GO:0034641,GO:0019899,GO:…	cytoplasm,intracellular organelle,organelle,cytoplasmic part,intracellular part,intracellular,membrane-bounded organelle,membrane-bounded vesicle,cytosol,vesicle,intracellular membrane-bounded organelle,protein binding,cellular metabolic process,cellular macromolecule metabolic process,cellular protein metabolic process,macromolecule metabolic process,metabolic process,organic substance metabolic…	--	--
ENST00000587820	ENSG00000129657	SEC14L1	transcript	4.10476	2.89327	0.504595	0.0421895	0.443742	-||GOLD domain||CRAL-TRIO lipid binding domain||PRELI/MSF1 domain||CRAL/TRIO, N-terminal domain	GO:0005737,GO:0043229,GO:0043226,GO:0044444,GO:0044424,GO:0005622,GO:0043227,GO:0043231,GO:0005515,GO:0071702,GO:0005488,GO:0051704,GO:0009987,GO:0044464,GO:0048523,GO:0048519,GO:0005623,GO:0051234,GO:0051179,GO:0006810,GO:0048518,GO:0044765,GO:0005794,GO:0044763,GO:0008150,GO:0044699,GO:0035556,GO:0003674,GO:0016020,GO:0006950,GO:0009966,GO:0005575,GO:0048584,GO:0023057,GO:0010648,GO:0010646,GO:…	cytoplasm,intracellular organelle,organelle,cytoplasmic part,intracellular part,intracellular,membrane-bounded organelle,intracellular membrane-bounded organelle,protein binding,organic substance transport,binding,multi-organism process,cellular process,cell part,negative regulation of cellular process,negative regulation of biological process,cell,establishment of localization,localization,trans…	--	--
ENST00000373477	ENSG00000134684	YARS	transcript	33.2032	23.4698	0.500517	0.0226804	0.395511	tRNA-binding domain||Aminoacyl-tRNA synthetase, class Ic||Tyrosine-tRNA ligase||Rossmann-like alpha/beta/alpha sandwich fold||Tyrosine-tRNA ligase, archaeal/eukaryotic-type||Nucleic acid-binding, OB-fold	GO:0005737,GO:0043229,GO:0043226,GO:0044444,GO:0044424,GO:0005622,GO:0043227,GO:0005829,GO:0043231,GO:0005515,GO:0044421,GO:0044237,GO:0044260,GO:0006412,GO:0003723,GO:0044267,GO:0043170,GO:0008152,GO:0071704,GO:0005634,GO:0019538,GO:0044238,GO:0010467,GO:0005488,GO:0034660,GO:0006807,GO:0016070,GO:0005576,GO:0034641,GO:0046483,GO:1901360,GO:0006139,GO:0009058,GO:0090304,GO:1901576,GO:0044249,GO:…	cytoplasm,intracellular organelle,organelle,cytoplasmic part,intracellular part,intracellular,membrane-bounded organelle,cytosol,intracellular membrane-bounded organelle,protein binding,extracellular region part,cellular metabolic process,cellular macromolecule metabolic process,translation,RNA binding,cellular protein metabolic process,macromolecule metabolic process,metabolic process,organic su…	hsa00970	Aminoacyl-tRNA biosynthesis
ENST00000382044	ENSG00000067369	TP53BP1	transcript	4.50968	3.18891	0.499962	0.0154634	0.369111	Ribosomal protein L2 domain 2||-||Tumour suppressor p53-binding protein-1 Tudor domain||BRCT domain	GO:0044446,GO:0044422,GO:0005737,GO:0043229,GO:0043226,GO:0044424,GO:0005622,GO:0043227,GO:0043231,GO:0005515,GO:0043233,GO:0044428,GO:0031974,GO:0031981,GO:0070013,GO:0032991,GO:0005654,GO:0044237,GO:0044260,GO:0044267,GO:0043170,GO:0008152,GO:0071704,GO:0005634,GO:0019538,GO:0044238,GO:0010467,GO:0043228,GO:0043232,GO:0005488,GO:0006807,GO:0016070,GO:0034641,GO:0046483,GO:1901360,GO:0006139,GO:…	intracellular organelle part,organelle part,cytoplasm,intracellular organelle,organelle,intracellular part,intracellular,membrane-bounded organelle,intracellular membrane-bounded organelle,protein binding,organelle lumen,nuclear part,membrane-enclosed lumen,nuclear lumen,intracellular organelle lumen,macromolecular complex,nucleoplasm,cellular metabolic process,cellular macromolecule metabolic pr…	--	--
ENST00000620998	ENSG00000047056	WDR37	transcript	9.24563	6.53909	0.499683	0.000833541	0.296278	WD40 repeat||WD40 repeat, conserved site||WD40/YVTN repeat-like-containing domain||WD40-repeat-containing domain||G-protein beta WD-40 repeat	GO:0044446,GO:0044422,GO:0043229,GO:0043226,GO:0044424,GO:0005622,GO:0043227,GO:0030529,GO:0043231,GO:0043233,GO:0044428,GO:0031974,GO:0031981,GO:0070013,GO:0022613,GO:0006396,GO:0032991,GO:0016072,GO:0006364,GO:0042254,GO:0044237,GO:0044260,GO:0043170,GO:0008152,GO:0071704,GO:0005634,GO:0044238,GO:0071840,GO:0010467,GO:0043228,GO:0043232,GO:0044085,GO:0034470,GO:0034660,GO:0006807,GO:0016070,GO:…	intracellular organelle part,organelle part,intracellular organelle,organelle,intracellular part,intracellular,membrane-bounded organelle,ribonucleoprotein complex,intracellular membrane-bounded organelle,organelle lumen,nuclear part,membrane-enclosed lumen,nuclear lumen,intracellular organelle lumen,ribonucleoprotein complex biogenesis,RNA processing,macromolecular complex,rRNA metabolic process…	--	--
ENST00000614789	ENSG00000278540	ACACA	transcript	3.87971	2.75034	0.496339	0.0180387	0.375638	ATP-grasp fold, subdomain 1||Acetyl-CoA carboxylase, central domain||Pre-ATP-grasp domain||Carboxyl transferase||Single hybrid motif||ATP-grasp fold||Acetyl-coenzyme A carboxyltransferase, C-terminal||Rudiment single hybrid motif||Biotin-binding site||Carbamoyl-phosphate synthetase large subunit-like, ATP-binding domain||Biotin carboxylase-like, N-terminal domain||-||ATP-grasp fold, subdomain 2||…	GO:0044446,GO:0044422,GO:0005737,GO:0043229,GO:0043226,GO:0070062,GO:0043230,GO:0065010,GO:0044444,GO:0044424,GO:0005622,GO:0043227,GO:0031988,GO:0005829,GO:0031982,GO:0043231,GO:0005515,GO:0043233,GO:0044428,GO:0031974,GO:0031981,GO:0070013,GO:0046907,GO:0044421,GO:0044237,GO:0043170,GO:0008152,GO:0071704,GO:0005634,GO:0033036,GO:0019538,GO:0044238,GO:0071840,GO:0051649,GO:0043228,GO:0043232,GO:…	intracellular organelle part,organelle part,cytoplasm,intracellular organelle,organelle,extracellular vesicular exosome,extracellular organelle,extracellular membrane-bounded organelle,cytoplasmic part,intracellular part,intracellular,membrane-bounded organelle,membrane-bounded vesicle,cytosol,vesicle,intracellular membrane-bounded organelle,protein binding,organelle lumen,nuclear part,membrane-e…	--	--
ENST00000355417	ENSG00000198624	CCDC69	transcript	100.099	70.9877	0.49579	0.0208866	0.389253	-	--	--	--	--
ENST00000366835	ENSG00000196187	TMEM63A	transcript	4.51896	3.20947	0.493654	0.00468689	0.301688	10TM putative phosphate transporter, cytosolic domain||Nucleotide-binding alpha-beta plait domain||CSC1-like protein 1||Calcium permeable stress-gated cation channel 1, N-terminal transmembrane domain||Calcium-dependent channel, 7TM region, putative phosphate	GO:0044446,GO:0044422,GO:0005737,GO:0043229,GO:0043226,GO:0070062,GO:0043230,GO:0065010,GO:0044444,GO:0044424,GO:0005622,GO:0043227,GO:0031988,GO:0031982,GO:0043231,GO:0044421,GO:0005488,GO:0005576,GO:0044464,GO:0031090,GO:0005623,GO:0051234,GO:0051179,GO:0006810,GO:1901363,GO:0044437,GO:0000166,GO:1901265,GO:0036094,GO:0044765,GO:0097159,GO:0005774,GO:0005773,GO:0005765,GO:0008150,GO:0000323,GO:…	intracellular organelle part,organelle part,cytoplasm,intracellular organelle,organelle,extracellular vesicular exosome,extracellular organelle,extracellular membrane-bounded organelle,cytoplasmic part,intracellular part,intracellular,membrane-bounded organelle,membrane-bounded vesicle,vesicle,intracellular membrane-bounded organelle,extracellular region part,binding,extracellular region,cell par…	--	--
ENST00000392238	ENSG00000138439	FAM117B	transcript	27.7715	19.733	0.492994	0.0195155	0.384484	Protein FAM117B||Glucocorticoid-induced transcript 1/FAM117	GO:0005737,GO:0044424,GO:0005622,GO:0005515,GO:0005488,GO:0044464,GO:0005623,GO:0003674,GO:0005575	cytoplasm,intracellular part,intracellular,protein binding,binding,cell part,cell,molecular_function,cellular_component	--	--
ENST00000429285	ENSG00000196498	NCOR2	transcript	10.4626	7.4379	0.492274	0.00929295	0.338943	-||SANT domain||Homeodomain-like||SANT/Myb domain||N-CoR, GPS2-interacting domain	GO:0044446,GO:0044422,GO:0043229,GO:0043226,GO:0044424,GO:0005622,GO:0043227,GO:0043231,GO:0005515,GO:0043233,GO:0044428,GO:0031974,GO:0031981,GO:0070013,GO:0032991,GO:0005654,GO:0044237,GO:0044260,GO:0043170,GO:0008152,GO:0071704,GO:0005634,GO:0044238,GO:0010467,GO:0043228,GO:0043232,GO:0005488,GO:0006807,GO:0016070,GO:0034641,GO:0019899,GO:0046483,GO:1901360,GO:0006139,GO:0009058,GO:0090304,GO:…	intracellular organelle part,organelle part,intracellular organelle,organelle,intracellular part,intracellular,membrane-bounded organelle,intracellular membrane-bounded organelle,protein binding,organelle lumen,nuclear part,membrane-enclosed lumen,nuclear lumen,intracellular organelle lumen,macromolecular complex,nucleoplasm,cellular metabolic process,cellular macromolecule metabolic process,macr…	--	--
ENST00000617285	ENSG00000149428	HYOU1	transcript	19.9558	14.2096	0.489937	0.0458825	0.452758	Heat shock protein 70, conserved site||Heat shock protein 70kD, peptide-binding domain||-||Heat shock protein 70 family||Heat shock protein 70kD, C-terminal domain	GO:0044446,GO:0044422,GO:0005737,GO:0043229,GO:0005912,GO:0043226,GO:0070062,GO:0043230,GO:0065010,GO:0070161,GO:0044444,GO:0044424,GO:0005622,GO:0043227,GO:0031988,GO:0031982,GO:0005925,GO:0043231,GO:0005924,GO:0030055,GO:0005515,GO:0043233,GO:0031974,GO:0070013,GO:0016482,GO:0046907,GO:0032991,GO:0044421,GO:0030054,GO:0051649,GO:0051641,GO:0005488,GO:0005576,GO:0009987,GO:0044464,GO:0048523,GO:…	intracellular organelle part,organelle part,cytoplasm,intracellular organelle,adherens junction,organelle,extracellular vesicular exosome,extracellular organelle,extracellular membrane-bounded organelle,anchoring junction,cytoplasmic part,intracellular part,intracellular,membrane-bounded organelle,membrane-bounded vesicle,vesicle,focal adhesion,intracellular membrane-bounded organelle,cell-substr…	--	--
ENST00000589288	ENSG00000074657	ZNF532	transcript	0.991513	0.70716	0.487596	0.0232558	0.395511	Zinc finger, C2H2-like||-||Zinc finger, C2H2||Zinc finger C2H2-type/integrase DNA-binding domain	GO:0043229,GO:0043226,GO:0044424,GO:0005622,GO:0043227,GO:0043231,GO:0044237,GO:0044260,GO:0043170,GO:0008152,GO:0071704,GO:0005634,GO:0044238,GO:0010467,GO:0005488,GO:0006807,GO:0016070,GO:0034641,GO:0046483,GO:1901360,GO:0006139,GO:0009058,GO:0090304,GO:1901576,GO:0044249,GO:0009987,GO:0006725,GO:0044464,GO:0034645,GO:0009059,GO:0005623,GO:0019222,GO:0031323,GO:0044271,GO:1901363,GO:0080090,GO:…	intracellular organelle,organelle,intracellular part,intracellular,membrane-bounded organelle,intracellular membrane-bounded organelle,cellular metabolic process,cellular macromolecule metabolic process,macromolecule metabolic process,metabolic process,organic substance metabolic process,nucleus,primary metabolic process,gene expression,binding,nitrogen compound metabolic process,RNA metabolic pr…	--	--
ENST00000564459	ENSG00000125124	BBS2	transcript	3.49077	2.49028	0.487237	0.0175226	0.375638	Bardet-Biedl syndrome 2 protein||Ciliary BBSome complex subunit 2, C-terminal domain||WD40/YVTN repeat-like-containing domain||Ciliary BBSome complex subunit 2, middle region||WD40-repeat-containing domain||-||Ciliary BBSome complex subunit 2, N-terminal	GO:0044446,GO:0044422,GO:0005737,GO:0043229,GO:0043226,GO:0044444,GO:0044424,GO:0005622,GO:0043227,GO:0005829,GO:0043231,GO:0005515,GO:0016482,GO:0045184,GO:0046907,GO:0006886,GO:0015031,GO:0032991,GO:0043170,GO:0008152,GO:0071704,GO:0008104,GO:0033036,GO:0034613,GO:0070727,GO:0071840,GO:0010467,GO:0051649,GO:0043228,GO:0043232,GO:0051641,GO:0044085,GO:0033365,GO:0071702,GO:0005488,GO:0016043,GO:…	intracellular organelle part,organelle part,cytoplasm,intracellular organelle,organelle,cytoplasmic part,intracellular part,intracellular,membrane-bounded organelle,cytosol,intracellular membrane-bounded organelle,protein binding,cytoplasmic transport,establishment of protein localization,intracellular transport,intracellular protein transport,protein transport,macromolecular complex,macromolecul…	--	--
ENST00000379331	ENSG00000123131	PRDX4	transcript	5.85091	4.18538	0.483301	0.0370041	0.432385	Peroxiredoxin, AhpC-type||Thioredoxin-like fold||Alkyl hydroperoxide reductase subunit C/ Thiol specific antioxidant||Peroxiredoxin, C-terminal	GO:0005737,GO:0043229,GO:0043226,GO:0070062,GO:0043230,GO:0065010,GO:0044444,GO:0044424,GO:0005622,GO:0043227,GO:0031988,GO:0005829,GO:0031982,GO:0043231,GO:0005515,GO:0044421,GO:0044237,GO:0044260,GO:0044267,GO:0043170,GO:0008152,GO:0071704,GO:0005634,GO:0019538,GO:0044238,GO:0071840,GO:0010467,GO:0005488,GO:0006807,GO:0005576,GO:0046483,GO:1901360,GO:0016043,GO:0009987,GO:0044464,GO:0048523,GO:…	cytoplasm,intracellular organelle,organelle,extracellular vesicular exosome,extracellular organelle,extracellular membrane-bounded organelle,cytoplasmic part,intracellular part,intracellular,membrane-bounded organelle,membrane-bounded vesicle,cytosol,vesicle,intracellular membrane-bounded organelle,protein binding,extracellular region part,cellular metabolic process,cellular macromolecule metabol…	--	--
ENST00000338883	ENSG00000180815	MAP3K15	transcript	4.12253	2.94929	0.483164	0.0337078	0.423024	Serine/threonine-protein kinase, active site||Protein kinase-like domain||Protein kinase domain||Sterile alpha motif/pointed domain||Protein kinase, ATP binding site||Domain of unknown function DUF4071	GO:0005622,GO:0044237,GO:0044260,GO:0044267,GO:0043170,GO:0008152,GO:0071704,GO:0019538,GO:0044238,GO:0005488,GO:0051246,GO:0032268,GO:0009987,GO:0044464,GO:0005623,GO:0019222,GO:0048522,GO:0009893,GO:0031323,GO:0048518,GO:1901363,GO:0080090,GO:0043412,GO:0000166,GO:1901265,GO:0060255,GO:0006464,GO:0036211,GO:0036094,GO:0010604,GO:0097159,GO:0031325,GO:0006796,GO:0006793,GO:0044763,GO:0008150,GO:…	intracellular,cellular metabolic process,cellular macromolecule metabolic process,cellular protein metabolic process,macromolecule metabolic process,metabolic process,organic substance metabolic process,protein metabolic process,primary metabolic process,binding,regulation of protein metabolic process,regulation of cellular protein metabolic process,cellular process,cell part,cell,regulation of m…	--	--
ENST00000297423	ENSG00000164808	SPIDR	transcript	5.69641	4.07786	0.482241	0.00660331	0.308655	-||Domain of unknown function DUF4502||Domain of unknown function DUF4503	GO:0044446,GO:0044422,GO:0043229,GO:0043226,GO:0044424,GO:0005622,GO:0043227,GO:0043231,GO:0005515,GO:0043233,GO:0044428,GO:0031974,GO:0031981,GO:0070013,GO:0045184,GO:0072594,GO:0005654,GO:0044237,GO:0044260,GO:0043170,GO:0008152,GO:0071704,GO:0008104,GO:0005634,GO:0033036,GO:0034613,GO:0070727,GO:0044238,GO:0071840,GO:0043228,GO:0043232,GO:0051641,GO:0044085,GO:0033365,GO:0005488,GO:0006807,GO:…	intracellular organelle part,organelle part,intracellular organelle,organelle,intracellular part,intracellular,membrane-bounded organelle,intracellular membrane-bounded organelle,protein binding,organelle lumen,nuclear part,membrane-enclosed lumen,nuclear lumen,intracellular organelle lumen,establishment of protein localization,establishment of protein localization to organelle,nucleoplasm,cellul…	--	--
ENST00000617931	ENSG00000268043	NBPF12	transcript	2.17055	1.55475	0.48137	0.0211539	0.389754	Neuroblastoma breakpoint family (NBPF) domain	--	--	--	--
ENST00000490107	ENSG00000185420	SMYD3	transcript	5.27586	3.77954	0.481194	0.0363987	0.43115	Zinc finger, MYND-type||Histone-lysine N-methyltransferase Smyd3||SET domain	GO:0044446,GO:0044422,GO:0005737,GO:0043229,GO:0043226,GO:0044424,GO:0005622,GO:0043227,GO:0043231,GO:0005515,GO:0043233,GO:0044428,GO:0031974,GO:0031981,GO:0070013,GO:0045184,GO:0005654,GO:0044237,GO:0044260,GO:0044267,GO:0043170,GO:0008152,GO:0071704,GO:0008104,GO:0005634,GO:0033036,GO:0019538,GO:0044238,GO:0071840,GO:0010467,GO:0044085,GO:0005488,GO:0006807,GO:0016070,GO:0034641,GO:0019899,GO:…	intracellular organelle part,organelle part,cytoplasm,intracellular organelle,organelle,intracellular part,intracellular,membrane-bounded organelle,intracellular membrane-bounded organelle,protein binding,organelle lumen,nuclear part,membrane-enclosed lumen,nuclear lumen,intracellular organelle lumen,establishment of protein localization,nucleoplasm,cellular metabolic process,cellular macromolecu…	--	--
ENST00000369983	ENSG00000107862	GBF1	transcript	12.4117	8.89228	0.481073	0.00671855	0.308996	Guanine nucleotide exchange factor, N-terminal||Sec7 domain, alpha orthogonal bundle||Armadillo-type fold||Sec7 domain	GO:0044446,GO:0044422,GO:0005737,GO:0043229,GO:0043226,GO:0044444,GO:0044424,GO:0005622,GO:0043227,GO:0005829,GO:0070972,GO:0043231,GO:0005515,GO:0043233,GO:0031974,GO:0070013,GO:0016032,GO:0044764,GO:0016482,GO:0044403,GO:0044419,GO:0045184,GO:0046907,GO:0015031,GO:0044237,GO:0008152,GO:0071704,GO:0008104,GO:0033036,GO:0034613,GO:0070727,GO:0044238,GO:0071840,GO:0051649,GO:0051641,GO:0033365,GO:…	intracellular organelle part,organelle part,cytoplasm,intracellular organelle,organelle,cytoplasmic part,intracellular part,intracellular,membrane-bounded organelle,cytosol,protein localization to endoplasmic reticulum,intracellular membrane-bounded organelle,protein binding,organelle lumen,membrane-enclosed lumen,intracellular organelle lumen,viral process,multi-organism cellular process,cytopla…	--	--
ENST00000628285	ENSG00000095787	WAC	transcript	4.59165	3.29298	0.479621	0.0162853	0.373499	-||WW domain	GO:0044446,GO:0044422,GO:0043229,GO:0043226,GO:0044424,GO:0005622,GO:0043227,GO:0030529,GO:0043231,GO:0005515,GO:0043233,GO:0044428,GO:0031974,GO:0031981,GO:0070013,GO:0032991,GO:0005654,GO:0044237,GO:0044260,GO:0044267,GO:0043170,GO:0008152,GO:0071704,GO:0005634,GO:0019538,GO:0044238,GO:0071840,GO:0010467,GO:0044265,GO:0009057,GO:0044248,GO:0005488,GO:0006807,GO:0009056,GO:0016070,GO:0034641,GO:…	intracellular organelle part,organelle part,intracellular organelle,organelle,intracellular part,intracellular,membrane-bounded organelle,ribonucleoprotein complex,intracellular membrane-bounded organelle,protein binding,organelle lumen,nuclear part,membrane-enclosed lumen,nuclear lumen,intracellular organelle lumen,macromolecular complex,nucleoplasm,cellular metabolic process,cellular macromolec…	--	--
ENST00000448801	ENSG00000065413	ANKRD44	transcript	5.03291	3.61108	0.478964	0.0195607	0.384484	-||Ankyrin repeat-containing domain||Ankyrin repeat	--	--	--	--
ENST00000587649	ENSG00000153443	UBALD1	transcript	2.35242	1.68833	0.478548	0.0169338	0.37534	UBA-like||-	--	--	--	--
ENST00000317991	ENSG00000089351	GRAMD1A	transcript	56.416	40.5163	0.477604	0.00245115	0.301385	GRAM domain||Domain of unknown function DUF4782	GO:0016020,GO:0005575,GO:0044425,GO:0016021,GO:0031224	membrane,cellular_component,membrane part,integral to membrane,intrinsic to membrane	--	--
ENST00000513986	ENSG00000168916	ZNF608	transcript	7.44574	5.35065	0.476703	0.0496469	0.45991	-||Zinc finger, C2H2	GO:0005488,GO:0003674,GO:0043167,GO:0046872,GO:0043169	binding,molecular_function,ion binding,metal ion binding,cation binding	--	--
ENST00000417101	ENSG00000075624	ACTB	transcript	3.45451	2.48509	0.475184	0.00187978	0.301385	Actin/actin-like conserved site||Actin family||Actin, conserved site	GO:0044446,GO:0044422,GO:0005737,GO:0043229,GO:0005912,GO:0043226,GO:0070062,GO:0043230,GO:0065010,GO:0070161,GO:0044444,GO:0044424,GO:0005622,GO:0043227,GO:0031988,GO:0005829,GO:0031982,GO:0005925,GO:0030529,GO:0043231,GO:0005924,GO:0030055,GO:0005515,GO:0043233,GO:0044428,GO:0031974,GO:0031981,GO:0070013,GO:0032991,GO:0044421,GO:0005654,GO:0043170,GO:0008152,GO:0071704,GO:0005634,GO:0030054,GO:…	intracellular organelle part,organelle part,cytoplasm,intracellular organelle,adherens junction,organelle,extracellular vesicular exosome,extracellular organelle,extracellular membrane-bounded organelle,anchoring junction,cytoplasmic part,intracellular part,intracellular,membrane-bounded organelle,membrane-bounded vesicle,cytosol,vesicle,focal adhesion,ribonucleoprotein complex,intracellular memb…	--	--
ENST00000337898	ENSG00000134283	PPHLN1	transcript	3.25214	2.34054	0.47455	0.0284403	0.407303	-||Periphilin-1	GO:0044446,GO:0044422,GO:0005737,GO:0043229,GO:0043226,GO:0044444,GO:0044424,GO:0005622,GO:0043227,GO:0043231,GO:0043233,GO:0044428,GO:0031974,GO:0031981,GO:0070013,GO:0005654,GO:0044237,GO:0044260,GO:0043170,GO:0008152,GO:0071704,GO:0005634,GO:0044238,GO:0010467,GO:0043228,GO:0043232,GO:0006807,GO:0016070,GO:0034641,GO:0046483,GO:1901360,GO:0006139,GO:0009058,GO:0090304,GO:1901576,GO:0044249,GO:…	intracellular organelle part,organelle part,cytoplasm,intracellular organelle,organelle,cytoplasmic part,intracellular part,intracellular,membrane-bounded organelle,intracellular membrane-bounded organelle,organelle lumen,nuclear part,membrane-enclosed lumen,nuclear lumen,intracellular organelle lumen,nucleoplasm,cellular metabolic process,cellular macromolecule metabolic process,macromolecule me…	--	--
[truncated: 1,289 more rows]
