# Supplementary material for: Stress granule clearance mediated by V-ATPase-interacting protein NCOA7 mitigates ovarian aging
Source: Nat Aging. 2025 Jul 31;5(8):1548–67. doi: 10.1038/s43587-025-00927-w (PMC12350179; doi:10.1038/s43587-025-00927-w)
Supplement: Supplementary file 3 — Statistical Source Data. [file 43587_2025_927_MOESM3_ESM.xlsx]

## Sheet: Figure1
Figure1j
Days	WT					p.A128T					p.T146I					p.W804C
0	5.33333	8.4507	5.71429	11.5942	8.97436	8.33333	15.7143	17.3913	14.1026	10.9756	17.3913	14.0845	12.8571	13.8462	16.6667	16	18.9873	12.6761	18.8406	16.25
4	16.7785	18.3544	23.3333	25	20.4082	34.8315	36.5854	36.25	45.5696	29.3478	41.8605	50	35.9551	42.3913	42.4242	39.1304	46.6667	29.4118	38.3178	39.3939
8	38.806	35.3488	36.9863	44.6078	41.7085	54.902	61.7391	45.2381	51.4925	57.6271	55.2	49.2188	63.7097	59.6639	53.6585	64.5455	66.6667	70.0935	65.3061	54.4715
Figure1k
	WT				p.A128T				p.T146I				p.W804C
P16	0.7579	1.0353	0.933	1.366	1.6245	1.77769	2.26577	2.08493	1.99654	1.87579	2.84317	1.41176	2.06695	1.79938	1.52362	3.08977
P21	0.9576	0.83364	1.06253	1.17895	2.9029	1.9554	2.9639	1.5131	2.6482	2.4708	3.9862	2.8979	2.77984	1.95206	2.33755	2.68515
Figure1l
WT	p.A128T	p.T146I	p.W804C
1.00699	0.597799	0.569028	0.68731
0.991818	0.561821	0.599485	0.467661
0.947983	0.526657	0.535435	0.623211
0.816053	0.426335	0.54142	0.554498
1.23716	0.701296	0.654542	0.733663

## Sheet: Figure2
Figure2d
	Control						POI						Aged						Control+Arsenate
NCOA7-total	96.165	99.091	97.936	91.937	98.401	103.217	36.9307	35.9399	44.7865	39.3119	52.3329	48.9753	88.5937	93.7265	93.3718	72.556	67.2246	69.2308	70.2744	70.2113	87.6377	71.5592	78.9228	79.7141
NCOA7-Nuclear	39.038	42.108	39.336	40.5	38.634	42.19	14.9134	17.0964	21.7564	17.6359	24.1838	22.1164	15.9729	14.8858	17.0251	18.1224	15.7837	14.908	25.5082	23.7974	26.6237	22.7217	25.5713	26.5728
NCOA7-Cytoplasm	7.417	10.944	8.238	7.973	8.972	12.7	8.80912	8.46675	5.92485	8.28511	9.59624	9.26157	13.8216	17.014	19.2252	17.0251	18.2332	14.6908	14.6089	17.2936	12.6401	18.2896	17.3976	18.5596
Golgi-GM130	49.71	46.039	50.362	43.464	50.795	48.327	19.646	15.542	17.1052	13.3909	18.5529	17.5973	51.6183	29.4237	42.4075	35.9898	42.7511	34.8703	35.4338	36.9643	48.3738	38.6552	43.3308	40.9205
Golgi fragmentation dots	0	0	4	8			8	25	19	27			33	25	38	21			26	13	28	19
Figure2e
μM	Luciferase Expresssion
0	0.825	0.881	0.965	1.226	1.103
6.25	1.041	0.839	0.897	0.962	0.861
25	0.812	0.804	0.759	0.731	0.794
50	0.771	0.695	0.778	0.838	0.891
100	0.514	0.503	0.485	0.339	0.571
200	0.358	0.541	0.482	0.597	0.502
400	0.567	0.421	0.492	0.417	0.399
Figure2g
Relative NCOA7 expression	SA-β-gal
0.322	33.2936
0.52	25.8756
0.535	26.4998
0.56	26.4944
0.519	29.6752
0.783	22.7421
0.477	31.6992
0.298	38.623
0.315	40.886
0.284	40.408
Figure2h
Relative NCOA7 expression	E2 （pg/mL）
0.417705	25.8
0.712299	21.8
0.58868	20.6
0.633122	23.7
0.755527	53.6
0.793089	38.5
0.671545	16.32
0.333453	16.6
2.85909	98.1
1.14914	48
0.926945	35.72
1.58069	43.2
0.750308	30.3
0.633122	32.55
0.450799	47.34
1.09093	14.3
0.889185	28

## Sheet: Figure3
Figure3d
	WT					KO					Rescue
0 day	13.3333	8.57143	13.8889	10.5263	7.5	11.4286	13.3333	16.129	13.7931	13.5135	12.5	10	13.7931	8.57143	12.1212
4 day	15	20	11.8644	21.8182	18.3333	48	41.6667	41.3043	52.8302	50	33.9623	21.1538	32	26.5306	23.2143
8 day	36.5854	38.8235	39.4737	40	38.6667	77.9661	92.3077	80	66.0377	68.5185	40.5797	56.6667	49.3333	43.038	44.4444
Figure3e
	WT			KO
p16INK4a	0.943874	1.29834	0.816014	2.40605	2.19872	1.62076
p21Cip1	1.37554	0.993092	0.732043	2.65124	3.85483	2.66968
Figure3f
	IL-1B			IL8			MMP3			CCL2
WT	1.07177	0.993092	0.939523	1.16473	0.90125	0.952638	0.757858	1.25701	1.04972	1.25992	0.831238	0.954842
KO	2.01857	1.69741	2.11893	2.36745	2.4005	1.70921	2.02324	2.74473	4.24765	2.71949	2.13366	2.3511
Figure3g
WT	KO
0.969479	0.627004
1.06945	0.638063
0.961075	0.648126
Figure3h
Age(Months)	WT										Ncoa7-/-
3	5	8	6	5	7	7	6	6	4	7	5	4	8	4	3	6	3	7	6	6
4	10	14	12	12	17	17	12	12	11	18	11	11	10	4	4	12	4	14	15	15
5	12	24	18	13	28	17	18	20	18	20	14	20	10	10	7	23	7	22	21	21
6	16	31	24	21	31	25	20	26	25	27	23	27	13	15	7	23	12	24	27	27
7	22	39	30	24	31	31	25	33	25	34	31	31	14	15	12	23	12	27	35	35
8	31	45	36	32	38	41	27	33	25	34	37	35	20	15	12	23	12	27	36	36
9	35	47	38	36	42	45	28	33	29	34	40	39	27	15	12	23	12	27	36	36
10	35	51	40	38	42	47	28	33	33	34	40	41	27	15	12	23	12	27	36	36
Figure3i
	WT						Ncoa7-/-
Primordial follicle	20	95	10	55	15	50	5	55	25	5	20	0
Primary follicle	20	100	40	55	40	75	5	55	35	30	30	30
Secondary follicle	55	60	35	30	45	75	0	55	40	40	80	35
Antral follicle	125	85	40	10	40	95	0	20	15	0	10	50
Total follicle	220	340	125	150	140	295	10	180	115	75	140	115
Figure3l
	WT+3-NP									Ncoa7-/-+3-NP
Primordial follicle	390	525	460	315	200	775	635	585	710	375	295	115	75	105	170	65	215	220
Primary follicle	200	180	385	155	210	355	290	160	290	135	65	175	85	135	170	125	100	200
Secondary follicle	290	235	325	225	270	265	255	140	195	165	160	190	105	125	230	225	25	160
Antral follicle	35	30	40	120	70	220	115	105	160	125	40	40	0	45	65	25	35	5
Total follicle	915	970	1210	815	750	1615	1295	990	1355	800	560	520	265	410	635	440	375	585
Figure3m
WT+3-NP	Ncoa7-/-+3-NP
2.05393	4.74301
1.41605	7.97537
4.0937	3.29003
2.68547	4.06292
1.69654	5.17967
Figure3n
	WT+3-NP			Ncoa7-/-+3-NP
p16INK4a	0.166	0.165	0.169	0.215	0.218	0.21
p21Cip1	0.136	0.141	0.123	0.171	0.158	0.155
Figure3o
	WT+3-NP														Ncoa7-/-+3-NP
E2	7.232	7.573	24.87	23.36	14.249	32.064	22.893	24.298	19.14	12.8	29.282	11.27	29.655	7.75	5.98	10.28	3.94	6.326	5.496	6.378	23.36	14.249	9.654	8.25	24.298	11.16	9.736	8.25	9.007
FSH	2.319	0.954	1.348	2.154	1.871	1.788	1.743	1.512	1.089	1.3	1.444	1.768			2.003	1.437	1.778	1.677	1.989	1.719	2.464	1.725	1.692	1.824	2.179	1.588	1.801	3.209	2.485

## Sheet: Figure5
Figure5a
	Control															POI															Aged															Control +Arsenate
stressed cells %	0	0	0	0	0	0	0	0	0	0	0	0	0	0	0	40	50	41.67	43	41.28	45.71	53.85	57.14	44.44	53.85	40.35	42.5	39.47	45.95	36	34.69	53.13	78.26	43.64	43.33	83.33	65.22	52.83	48.57	73.33	41.67	57.14	68.85	48.57	43.33	42.86	54.55	47.37	40.35
	Control															POI															Aged															Control +Arsenate
SGs per cell	0	0	0	0	0	0	0	0	0	0	0	0	0	0	0	28	23	22	35	38	26	19	30	32	25	15	18	23	26	22	28	23	40	35	27	54	19	43	37	43	27	32	19	28	16	38	50	43	48
Figure5d
	DMSO																CQ
Stressed cells (%)	33.33	33.33	0	0	0	40	25	25	33.33	0	16.67	0	0	33.33	50	50	0	75	50	100	100	100	100	9.09	100	66.67	100	100	75	100	88.89	88.89
	DMSO
SGs per cell	0	0	0	2	7	0	0	25	0	0	0	0	0	0	0	0	0	0	0	0	0	0	12	12	0	0	0	52	0	0	47	0	0	0	0	0	0	0	0	0	0	0	0	0	0	23	44	30	37
Figure5e
	si-NC																	siATG7																	siATG9
Stressed cells (%)	55.5556	50	62.5	11.1111	60	28.5714	28.5714	0	0	25	18.75	14.2857	0	25	16.6667	50		66.6667	55.5556	87.5	30	50	0	75	57.1429	60	75	63.6364	27.2727	12.5	88.8889	80	20		66.6667	66.6667	75	80	52.9412	50	66.6667	62.5	10
	si-NC																																	siATG7
SGs per cell	30	29	23	22	21	21	21	20	18	17	15	13	12	11	11	11	10	10	10	10	10	10	9	9	8	8	7	7	6	4	4	3	3	38	36	33	32	30	29	29	28	27	26	26	25	22	21	21	20
[truncated: 83 more columns]

## Sheet: Figue6
Figure6b
	WT			WT+Rapa			KO			KO+Rapa
Day0	5.002	5.039	5.438	5.066	5.188	5.079	4.995	5.029	5.074	4.996	5.833	5.322
Day4	8.201	8.282	8.251	8.968	8.824	8.874	5.968	5.517	5.639	7.259	7.448	7.105
Day8	14.992	14.936	13.897	15.096	15.332	15.248	8.557	7.596	8.971	11.992	11.834	11.746
Figure6c
	WT					WT+Rapa					KO					KO+Rapa
Day0	9.61538	12	6.77966	15.0943	10.8724	7.57576	8.47458	12.2807	14.5161	10.7118	12.2449	16.3636	7.84314	10	11.6129	13.4615	8.47458	17.6471	11.2903	12.7184
Day4	28.0899	22.093	22.1053	21.9048	23.5482	18.4783	24.4444	18.5567	20.8333	20.5782	32.3077	37.6812	28.5714	34.1772	33.1844	20.9877	16.25	24.6377	26.0274	21.9757
Day8	45.3947	31.1377	39.6226	38.0368	38.548	29.6053	31.8471	30.7189	25.1613	29.3332	60.2273	67.4419	54.3478	47.8723	57.4723	35.2941	41.9643	37.5	36.5854	37.8359
Figure6d
p16INK4a
	DMSO			Rapa
WT	1.02574	0.827406	1.17827	1.17013	0.833161	1.39152
KO	2.04202	1.98619	2.46229	1.1487	0.97942	1.20581
p21Cip1	DMSO			Rapa
WT	1.18921	0.840896	1	1.65864	0.574349	1.54757
KO	2.64512	3.37137	3.03844	1.35035	0.854607	1.32256
Figure6e
	IL-1B			IL-8			MMP3			CCL2
WT	1.107	0.9908	0.9117	0.7509	1.1225	1.1865	1.28	0.72	1.09	1.14	0.99	0.88
WT+Rapa	1.07425	1.24258	0.81413	0.79187	1.07425	1.23399	0.73	0.87	1.12	0.92	1.23	1.32
KO	2.27626	1.5874	2.03731	1.99538	2.40605	2.78305	1.8489	1.99538	2.43964	1.58374	1.87038	1.54043
KO+Rapa	1.18646	1.27162	1.09936	1.24545	1.62076	1.09936	1.68	1.1	0.92	1.4	0.9	0.94
Figure6f
	WT				WT+Rapa				Ncoa7-/-				Ncoa7-/- +Rapa
Primordial follicle	385	245	415	200	705	295	910	320	65	295	115	60	405	370	565	645
Primary follicle	245	115	160	210	250	105	125	85	125	65	175	25	180	305	95	230
Secondary follicle	115	60	95	270	35	20	65	60	225	160	190	15	100	25	90	70
Antral follicle	10	85	40	70	35	25	25	10	25	40	40	0	45	15	20	35
Total follicle	755	505	710	750	1025	445	1125	475	440	560	520	100	730	715	770	980
Figure6g
	DMSO						Rapa
WT	15.1518	18.8045	11.8376	13.2377	16.9369	10.1581	8.5692	11.0657	6.4291	4.5134	6.0311	3.3158
Ncoa7-/-	30.0103	36.1542	24.1447	40.0887	46.7641	33.4839	10.9309	8.7991	13.0798	18.0486	14.9398	21.5584
Figure6h
	DMSO			Rapa
WT	0.791827	0.773776	0.810213	0.765414	0.749481	0.781959
Ncoa7-/-	0.924182	0.894571	0.955153	0.766442	0.750984	0.782551
Figure6i
p16INK4a	DMSO			Rapa
WT	0.099	0.124	0.095	0.128	0.111	0.144
Ncoa7-/-	0.204	0.21	0.201	0.138	0.15	0.129
p21Cip1	DMSO			Rapa
WT	0.11	0.106	0.12	0.115	0.13	0.09
Ncoa7-/-	0.165	0.165	0.165	0.09	0.092	0.091

## Sheet: Figure7
Figure7b
Stressed cells (%)	DMSO					Rapa
Control	0	0	0	0	0	0	0	0	0	0
POI	40	43.5484	47.0588	50.8475	37.7049	19.4444	25	15.3846	11.9048	25
Aged	41.6667	40.5405	42.8571	54.6875	42.8571	15.873	30.1887	28.5714	24.0741	23.0769
SGs per cell	DMSO					Rapa
Control	0	0	0	0	0	0	0	0	0	0
POI	20	26	31	26	22	15	4	10	14	8
Aged	23	32	25	29	25	15	11	16	10	19
Figure7c
	POI-1			POI-2			POI-3			POI-4			POI-5			POI-1+Rapa			POI-2+Rapa			POI-3+Rapa			POI-4+Rapa			POI-5+Rapa			Aged-1			Aged-2			Aged-3			Aged-4			Aged-1+Rapa			Aged-2+Rapa			Aged-3+Rapa
Day0	38.8889	44.4444	29.0323	28.125	40	30	36.6667	26.7857	17.5439	42.8571	29.2308	35.8491	33.3333	44	42	36.5854	36	25.4237	40	29.1667	38.1818	25.641	33.9286	32.0755	17.5	38.8889	30	40.4762	34.6939	23.2143	50	39.1304	61.5385	42.8571	28	34.6154	44.4444	39.2857	58.6207	40	58.0645	68.75	48.4849	47.0588	55.102	52.6316	32.5581	32.2581	30.5556
Day4	66.6667	59.2593	57.1429	50	70	55	64.2857	66.6667	50	75	65	75	61.5385	62.963	68.4211	57.1429	51.2821	33.3333	66.6667	40	27.5	50	25	38.4615	26.6667	17.7778	34.7826	40.7407	26.1905	33.3333	77.1429	58.3333	54.054	54	48.718	42.5	73.1707	59.5238	65.1163	63.6364	64.4444	78.2609	59.5745	50	58	54.5455	40.4255	49.0566	53.3333
Day8	66.6667	100	100	60	60	60	100	66.6667	66.6667	83.3333	80	80	83.3333	100	100	46.6667	36.6667	33.3333	60	32.2581	45.1613	50	44.8276	37.931	33.3333	43.2432	18.9189	31.8182	35.2941	29.4118	100	100	98.2143	75.4386	86.8421	64.4068	100	67.6471	90.9091	76	75	86.5385	59.6154	73.2143	80.9524	69.2308	51.7241	63.7931	66.6667
Figure7d
p16INK4a	DMSO				Rapa
Control	1.01	0.95	0.92	0.87	0.92	1.03	0.88	0.86
POI	1.92	1.87	2.73	1.86	1.24	1.33	1.03	1.08
aged	3.25	2.05	2.3	1.93	1.68	1.04	1.37	1.44
p21Cip1	DMSO				Rapa
Control	1	0.97	0.89	0.95	0.89	0.95	0.79	0.9
POI	2.03	1.65	2.12	2.43	0.84	1.12	1.31	1.17
Aged	2.74	2.63	3.03	3.02	1.64	1.71	1.81	1.88
Figure7e
	DMSO				Rapa
Control	1.19001	0.986509	1.08889	0.734586	2.0063	0.948682	1.70142	1.81415
POI	0.592359	0.565124	0.667255	0.705838	1.82474	1.49641	1.70092	1.90947
Aged	0.76409	0.627916	0.821838	0.976926	1.21397	1.55113	1.32669	1.48128
Figure7f
Stressed cells (%)	DMSO					N7 mRNA-LNP
Control	0	0	0	7.14286	5	0	5.55556	6.25	4.54545	0
POI	50	45	41.6667	50	55	22.0588	25	2.89	28.3333	13.4615
Aged	30.5556	35	50	41.6667	19.4444	5.55	21.6667	12	13.8889	25
SGs per cell	DMSO					N7 mRNA-LNP
Control	0	0	0	0	0	0	0	0	0	1
POI	35	25	18	24	16	16	5	14	10	9
Aged	15	29	18	20	28	10	20	5	3	9
Figure7g
p16INK4a	DMSO				N7 mRNA-LNP
Control	1.02363	1.04969	0.940388	0.923623	1.01071	1.04171	0.86962	0.9436
POI	2.17679	1.96055	2.49	1.96806	1.25533	1.31588	1.71525	1.0607
Aged	2.84084	2.15311	2.85163	3.05287	1.24504	1.35199	1.51339	1.41407
p21Cip1	DMSO				N7 mRNA-LNP
Control	1.0214	0.8901	0.978	0.9511	1.0132	1.0862	0.9058	0.834
POI	2.2132	1.8272	1.991	2.2655	0.9146	1.0225	1.3431	1.2393
Aged	2.004	2.3714	2.5242	2.0219	1.1194	1.27	1.1846	1.336
Figure7h
	POI Patient1			POI patient2			POI patient3			POI patient4			POI Patient5						POI+LNP Patient1			POI+LNP patient2			POI+LNP patient3			POI+LNP patient4			POI+LNP Patient5			Aged Patient1			Aged patient2			Aged patient3			Aged patient4			A Patient5
Day0	25.38	38.38	39.39	38.78	43.33	32.5	25	28.28	43.88	49.49	28.13	36.36	27.27	45.45	32.32				38.1	25.71	42.86	40	43.59	43.18	30.3	42.31	38.46	28.57	43.75	35.56	41.94	25	33.33	34.88	46.67	36.36	36.11	53.85	43.59	42.11	39.29	34.78	30.91	38.46	45	40.63	31.25	34.78
Day4	73.81	42.42	63.41	50	53.33	64	74.29	48.48	52.5	64.58	73.68	52.38	58.54	65.22	74.07				42.22	43.75	34.38	34.29	42.4	45.45	32	28.57	35.48	26.92	28.57	32.5	28	35.29	30.56	56.76	58	46.94	57.14	63.83	78.57	65	58.14	55.56	51.11	56.41	65.63	51.52	65.22	53.19
Day8	72.22	100	83.33	73.33	84.62	59.09	72.73	85	100	100	84.62	78.95	84.21	94.44	73.08				56.52	61.54	42.11	54	52.17	52	42.31	33.33	50	32.14	43.33	29.41	27.27	33.33	28.57	90	100	100	80	77.78	88.46	85.19	75.86	90	96.88	52.27	84.62	75	88.89	89.47
[truncated: 5 more columns]
