# Supplementary material for: Stress granule clearance mediated by V-ATPase-interacting protein NCOA7 mitigates ovarian aging
Source: Nat Aging. 2025 Jul 31;5(8):1548–67. doi: 10.1038/s43587-025-00927-w (PMC12350179; doi:10.1038/s43587-025-00927-w)
Supplement: Supplementary file 4 — Statistical Source Data. [file 43587_2025_927_MOESM4_ESM.xlsx]

## Sheet: Extend Data Fig.1
Extended Data Fig.1b
Vector	WT	c.67C>T	c.382G>A	c.437C>T	c.699+3A>G	c.2412G>T
0.027677	1.06549	0.841778	0.984988	0.739614	0.709288	1.23529
0.027486	1.01972	0.814985	0.744759	0.822552	1.1819	1.07787
0.029323	0.91479	0.94924	1.22392	1.03635	1.02891	1.02919
Extended Data Fig.1d
Days	WT					p.A128T					p.T146I					p.W804C
0	4.512	4.211	4.326	4.529	4.118	4.112	4.092	4.328	4.114	4.099	4.125	4.169	4.177	4.033	4.089	4.233	4.511	4.098	4.177	4.166
4	8.112	8.026	8.004	8.255	8.661	5.699	5.274	5.648	5.281	5.922	5.314	5.144	5.362	5.699	5.288	5.962	6.015	5.574	5.629	5.308
8	14.551	12.993	14.264	14.652	14.216	7.412	7.591	7.185	7.654	7.915	7.548	7.911	7.288	7.497	7.852	7.599	7.142	7.044	7.512	7.184
Extended Data Fig.1f
	WT				p.A128T				p.T146I				p.W804C
IL-1B	1.15669	1.28343	0.721965	0.933033	1.8245	1.57735	2.6898	1.90198	2.46656	3.16565	2.23845	2.64359	2.39911	1.70823	2.22299	2.10308
IL-8	1.19748	0.817902	0.870551	1.17284	1.77461	2.44105	1.62169	2.50967	1.46663	1.73207	1.57189	2.38254	1.97589	1.61608	2.50099	3.07908
MMP3	1.2505	0.974342	1.06622	0.76977	3.45815	2.9897	2.63902	3.38698	1.77154	2.76064	3.00008	3.54307	2.12138	1.58557	2.18101	2.09217
CCL2	1	0.790041	1.10957	1.14076	2.15472	2.1848	2.24622	1.96905	2.77502	2.69914	2.5359	1.80563	2.36608	1.46663	2.13243	2.04557

## Sheet: Extend Data Fig.2
Extended Data Fig.2c
Control	POI
1.05792	0.601961
1.11502	0.565145
1.01364	0.798783
1.34791	0.311989
0.840058	0.381466
0.925218	0.484154
1.45695	0.52829
1.92037	0.617153
1.10502	0.290371
0.871983	0.331062
Extended Data Fig.2e
Brain	Heart	Liver	Spleen	Lung	Kidney	Ovary
1.00134	0.011316	0.010407	0.02876	0.08778	0.013312	1.19026
1.12084	0.0176	0.017898	0.050047	0.054405	0.028623	1.50547
1.45599	0.023197	0.020979	0.045515	0.16969	0.031559	1.44424
Extended Data Fig.2j
Control	POI	Aged
3.646	16.788	28.602
62.281	14.971	34.871
36.127	43.098	13.084
46.541	18.534	28.397
15.088	77.179	56.503
24.571	74.941	43.907
42.107	68.914	57.715
33.794	55.429	68.807
78.221	65.331	73.103
37.752	81.772	74.15
11.809	55.539	66.924
6.01	37.652	68.468
14.354	50.742	39.574
17.479	70.184	42.735
38.595	57.01	47.476
26.545	58.007	61.041
7.16	24.767	64.287
13.358	42.045	67.499
8.696	77.87	12.944
20.862	66.788	13.361
Extended Data Fig.2l
Control					POI					Aged
21.3734	27.8268	17.6801	21.5319	41.4802	42.3876	30.0049	84.1214	72.6614	42.342	60.35	45.25	59.258	68.49	48.51
Extended Data Fig.2m
	Control				POI				Aged
p16INK4a	1.08297	1.12703	1.14824	0.910362	1.89962	2.42502	1.49208	1.90417	3.31948	3.71002	2.41669	1.98497
p21Cip1	1.0639	2.08614	1.8117	0.93528	2.93237	3.09301	2.5893	2.33631	2.33073	4.20801	2.39456	4.63726
Extended Data Fig.2n
	IL-1B				IL-8				MMP3				CCL2
Control	1.00852	1.1849	1.30297	1.18603	1.00709	0.87688	0.778184	1.21891	1.09224	1.23264	0.735755	1.15053	1.00541	0.699598	1.43013	0.875119
POI	2.31873	1.6848	3.10332	1.96679	2.49858	1.83995	1.95538	2.17709	1.98296	2.03091	1.95521	1.44133	2.32835	2.4333	1.94974	2.11355
Aged	3.90798	2.68767	5.07569	5.59403	4.50436	3.15301	4.08466	2.72664	3.85164	3.59366	5.39397	2.78094	2.68318	3.30219	1.70035	1.42277

## Sheet: Extend Data Fig.3
Extended Data Fig.3a
WT	KO
0.483	0.38
0.43	0.41
0.33	0.38
0.443	0.463
0.32	0.621
Extended Data Fig.3b
	WT					KO					Rescue
0 day	4.996	4.892	4.675	4.917	5.012	4.932	4.99	4.875	4.997	5.003	4.873	4.816	5.017	5.235	5.147
4 day	8.914	8.937	8.947	9.011	9.227	5.998	6.547	6.011	5.932	5.894	8.136	8.092	8.546	8.537	8.017
8 day	14.131	12.934	14.332	14.715	15.624	7.651	7.899	7.913	8.114	8.036	12.4	10.236	11.417	12.736	11.904
Extended Data Fig.3c
	WT	KO	Rescue
IL1β	4.706	10.468	5.946
	5.054	20.476	3.136
	2.576	17.31	4.998
	WT	KO	Rescue
IL8	48.23	105.67	75.72
	65.28	97.98	42.58
	34.95	85.35	56.39
	WT	KO	Rescue
MMP3	14.283	29.011	11.46
	16.2965	35.194	18.32
	12.6194	39.015	15.482
	WT	KO	Rescue
CCL2	10.38	89.76	59.27
	28.46	93.3	37.19
	33.75	74.57	23.65
Extended Data Fig.3g
	WT					Ncoa7-/-
E2	13.849	14.198	12.448	10.638	13.388	12.395	5.808	9.752	9.736	9.474
FSH	1.335	1.5	1.619	1.428	1.457	1.845	1.528	2.083	1.478	1.943
Extended Data Fig.3h
WT	Ncoa7-/-
0.193955	0.208333
0.208914	0.166667
0.216216	0.1625
0.166065	0.227273
0.206186	0.184211
Extended Data Fig.3j
Day	WT			Ncoa7-/-
0	101.118	99.0542	99.828	97.5065	93.3792	92.8633
1	98.5383	99.3121	97.2485	93.1212	95.9587	94.153
2	135.684	133.62	127.945	112.468	109.372	111.178
4	144.712	141.101	142.648	114.789	120.98	115.821
Extended Data Fig.3k
	Il-1b				Il8				Mmp3				Ccl2
WT	0.730775	0.984525	1.3449	1.03347	1.03168	0.694959	1.37078	1.01748	0.720715	0.970971	1.11535	1.2812	1.03168	0.719467	1.28788	1.04608
Ncoa7-/-	1.10765	1.70232	2.32543	1.50264	1.64148	1.74715	1.7593	1.44894	1.73809	2.45803	1.65577	1.36368	2.41999	2.5403	1.28788	1.79626
Extended Data Fig.3l
WT	Ncoa7-/-
1.13582	0.644992
0.733089	0.691138
1.07499	0.654431
1.05611	0.677504

## Sheet: Extend Data Fig.4
Extended Data Fig.4d
Age(Months)	flox/flox							cKO
0	0	0	0	0	0	0	0	0	0	0	0	0	0	0
3	6	15	6	6	4	5	5	7	6	7	7	7	6	7
4	14	25	19	9	11	12	14	11	16	13	10	7	12	14
5	17	33	28	12	14	13	19	18	18	16	17	10	23	22
6	22	41	30	16	20	21	21	18	20	20	17	19	23	24
7	30	44	31	19	24	24	26	23	24	20	23	19	23	27
8	30	45	35	19	25	32	33	23	24	20	23	19	23	27
9	30	45	36	19	28	36	33	23	24	20	23	19	23	27
10	30	45	40	19	31	38	33	23	24	20	23	19	23	27
Extended Data Fig.4e
	flox/flox					cKO
E2	7.362	12.065	9.619	9.698	7.211	6.611	4.25	5.297	5.719	4.623
FSH	1.507	1.942	1.269	1.2	0.987	2.194	2.579	1.449	2.72	1.689
Extended Data Fig.4f
flox/flox	cKO
0.175793	0.216606
0.260536	0.22
0.277344	0.19697
0.190608	0.249057
0.241259	0.20442
0.183391	0.226667
0.178571	0.217765
0.185393	0.255521
0.203883	0.228261
0.248344	0.247024
Extended Data Fig.4h
	flox/flox						cKO
Primordial follicle	50	43	10	38	93	53	43	45	58	25	10	3
Primary follicle	65	83	65	53	85	83	28	38	68	90	15	15
Secondary follicle	50	55	45	38	53	30	28	18	25	73	40	20
Antral follicle	25	58	50	48	43	23	13	10	8	25	5	0
Total follicle	190	238	170	175	273	188	110	110	158	213	70	38
Extended Data Fig.4i
flox/flox	cKO
7.13999	12.9465
7.47338	12.0622
7.22905	14.4479
7.41289	14.6402
7.42237	11.794
Extended Data Fig.4j
	flox/flox					cKO
p16INK4a	0.078596	0.076514	0.0737415	0.081901	0.0795675	0.101095	0.103852	0.10383	0.0983825	0.10319
p21Cip1	0.068298	0.066724	0.073745	0.0715225	0.068081	0.112283	0.10805	0.08725	0.085705	0.10285
Extended Data Fig.4l
	flox/flox			cKO
0 day	101.333	98.6667	100	98.6667	98.6667	98.6667
1 day	105.667	103	101.667	101.667	103	103
2 day	113.333	116	122	110.667	112	111
4 day	127.667	122.333	133.667	113.333	117.333	116.667
Extended Data Fig.4m
	IL-1b			Il8			Mmp3			Ccl2
flox/flox	1.06858	0.776844	1.15458	1.03163	0.724431	1.24394	1.17569	1.01291	0.811409	1.03828	0.910162	1.05156
CKO	1.75608	1.61967	1.32167	1.51039	1.84666	1.5069	1.79647	1.74735	1.6723	1.20932	1.19267	1.10767
Extended Data Fig.4n
flox/flox	cKO
1.02174	0.586957
1.02717	0.777174
0.951087	0.657609
Extended Data Fig.4o
WT+3-NP	Ncoa7-/-+3-NP
0.275527	0.306011
0.220143	0.301075
0.374805	0.289169
0.255	0.095
0.251	0.097357
0.231	0.2
0.21	0.142857
0.198	0.195627
0.279793	0.13941
0.088785
0.185874
0.237972
0.188889
0.230811

## Sheet: Extend Data Fig.6
Extended Data Fig.6a
Control			POI			Aged			Control +Arsenate
0.2695	0.2778	0.4373	0.6351	0.634	0.5739	0.6938	0.5264	0.6022	0.53	0.7043	0.6419
Extended Data Fig.6b
Stressed cells (%)	WT					KO1					KO2					Rescue					LysM-truncated
Arsenate(0min)	0	0	0	0	0	0	0	0	0	0	0	0	0	0	0	7.14286	0	0	0	0	0	0	0	0	0
Arsenate(1h)	63.0952	75.8064	71.0526	75.8064	70.8333	69.2308	87.234	75	82.3529	80	94	100	94.7368	87.8378	90.9091	69.1176	80	61.5385	72.2222	77.7778	57.7778	80	76.1364	63.4146	78.9474
Arsenate (removal 1-1h)	11.6279	14.7727	18.6046	15.942	18.1818	53.5211	54.7619	50	46.1538	54.054	48.8889	53.0864	60.8108	55.3192	53.8462	0	0	3.92157	0	5.45455	50	60.8696	57.8947	54.5455	48.7179
Arsenate (removal 1-4h)	0	0	0	0	0	42.6471	47.6191	34.2105	45.4545	48.6487	32.8	45.8333	39.1304	40	38.2979	0	0	0	0	0	43.4783	46.6667	38.2979	48	38.4615
SGs per cell
	WT					KO1					KO2					Rescue					LysM-truncated
Arsenate(0min)	0	0	0	0	0	0	0	0	0	0	0	0	0	0	0	4	0	0	0	0	0	0	0	0	0
Arsenate(1h)	26	24	20	24	20	30	34	20	36	28	24	34	18	32	30	24	16	16	20	28	26	24	34	26	30
Arsenate (removal 1-1h)	0	8	4	8	6	22	26	34	30	20	36	26	22	26	28	0	0	8	4	8	20	28	22	18	26
Arsenate (removal 1-4h)	0	0	0	0	0	18	24	26	20	30	20	30	20	16	18	0	0	0	0	0	28	14	18	12	20
Extended Data Fig.6c
	WT										cKO
Arsenate(0min)	0	0	0	0	0	0	0	0	0	0	0	0	0	0	0	0	0	0	0	0
Arsenate(1h)	100	97.3684	96.9697	100	100	93.75	95.2381	90.9091	93.3333	94.1176	95	100	100	94.5946	95	90.9091	90.4762	96.5517	92.8571	100
Arsenate (removal 1-1h)	24.2424	28.8889	21.0526	8.92857	16	24	14.7059	27.2727	25.9259	22.2222	38.0952	50	38.4615	37.7778	47.6191	40	41.1765	48.2759	47.2222	45.4545
Arsenate (removal 1-4h)	0	0	0	0	0	0	0	0	0	0	3.57143	4.54545	5.55556	5.88235	0	0	0	6.25	4.16667	0

## Sheet: Extend Data Fig.7
Extended Data Fig.7c
stress cells%	WT					WT+Rapa					KO					KO+Rapa
%	0	0	0	0	0	0	0	0	0	0	73.1707	60	48.4849	57.8947	65.7143	0	2.7027	23.8095	0	44.4444
	WT					WT+Rapa					KO					KO+Rapa
SGs per cell	0	0	0	0	0	0	0	0	0	0	34	9	16	14	31	1	0	2	2	0
Extended Data Fig.7d
Stressed cells (%)	DMSO										Rapa
siNC	100	100	90.9091	100	100	90.9091	100	100	100	100	75	85.7143	100	71.4286	55.5556	60	72.7273	71.4286	69.2308	62.5
siATG7	100	81.8182	85.7143	88.8889	100	100	100	100	100	90.9091	80	100	80	100	85.7143	83.3333	87.5	100	80	83.3333
SGs per cell	DMSO																				Rapa
siNC	24	33	46	20	55	31	35	22	29	29	39	56	40	26	28	31	25	25	29	35	12	8	18	6	15	13	4	12	11	17	14	4	15	11	7	16	9	12	11	18
siATG7	20	35	29	44	25	36	15	14	22	16	20	27	31	18	24	30	36	40	23	39	27	35	31	20	30	24	41	22	22	24	20	21	25	24	22	30	37	23	18	39
Extended Data Fig.7e
	WT			WT+Rapa			Ncoa7-/-			Ncoa7-/-+Rapa
Day1	100.716	98.567	100.716	96.1105	96.7247	99.7953	95.1894	92.7329	95.1894	96.1105	101.331	93.654
Day2	95.1894	95.8035	95.8035	94.2682	96.1105	97.9529	94.5752	95.4964	95.4964	92.7329	97.6458	95.8035
Day3	132.344	120.983	120.675	119.754	122.825	123.132	108.7	105.015	106.858	116.07	116.07	119.14
Day4	143.091	136.029	138.178	146.776	144.934	145.855	103.173	110.235	112.385	125.281	128.966	120.061
Extended Data Fig.7f
	Il-1b				Il-8				Mmp3				Ccl2
WT	0.888843	1.16473	1	0.965936	1.26576	0.806642	1.10957	0.882703	0.884234	1.12701	0.902814	1.11149	1.26576	0.835088	1.04247	0.907519
WT+Rapa	0.805245	0.649544	1.69056	0.740977	1.11342	1.05336	0.685391	1.04608	0.691356	0.998269	0.677128	1.14671	0.837987	1.34257	0.709562	1.58557
Ncoa7-/-	1.2163	1.42652	2.31739	1.63864	1.71416	1.37316	2.3579	1.31722	1.81504	1.93187	2.21914	1.23971	2.52713	1.99654	1.72608	1.63297
Ncoa7-/-+Rapa	0.701007	0.443652	1.04066	1.24617	0.855595	1.1607	0.617709	1.12117	0.912249	1.13092	0.857079	0.816486	1.09809	0.771105	0.885768	1.19334
Extended Data Fig.7g
	Vehicle								Rapa
WT	0.204678	0.196721	0.179894	0.131034	0.2	0.108108	0.150943	0.211921	0.168919	0.125	0.216561	0.185897	0.123457	0.119048	0.121622	0.152941
Ncoa7-/-	0.146853	0.258427	0.235294	0.212121	0.141243	0.183432	0.25641	0.195266	0.118343	0.180645	0.236025	0.143836	0.136054	0.143678	0.158273	0.185897

## Sheet: Extend Data Fig.8
Extended Data Fig.8c
	POI Patient1			POI patient2			POI patient3			POI patient4			POI Patient5						POI+rapa Patient1			POI+rapa patient2			POI+rapa patient3			POI+rapa patient4			POI+rapa Patient5			Aged Patient1			Aged patient2			Aged patient3			Aged patient4			A Patient5
Day0	1.199	1.469	1.357	1.073	1.252	1.067	1.216	1.158	1.208	1.318	1.249	1.379	1.087	1.023	1.203				1.331	1.262	1.332	1.254	1.203	1.521	1.262	1.121	1.145	1.536	1.075	1.198	1.201	1.203	1.217	1.249	1.353	1.242	1.002	0.983	1.153	1.249	1.39	1.096	1.167	1.172	1.36	1.269	1.174	1.263
Day4	0.682	0.554	0.622	0.447	0.549	0.62	0.625	0.421	0.461	0.42	0.495	0.421	0.459	0.364	0.236				1.023	1.073	0.939	0.939	1.1	1.073	1.004	0.895	1.092	0.748	0.814	0.639	0.637	0.679	0.631	0.735	0.745	0.684	0.564	0.693	0.584	0.673	0.632	0.554	0.672	0.579	0.388	0.468	0.588	0.543
Day8	0.177	0.119	0.055	0.062	0.24	0.074	0.061	0.042	0.107	0.124	0.035	0.236	0.006	0.058	0.013				0.549	0.672	0.423	0.562	0.421	0.697	0.679	0.639	0.692	0.631	0.46	0.549	0.624	0.493	0.41	0.103	0.174	0.098	0.057	0.063	0.059	0.16	0.108	0.087	0.104	0.297	0.068	0.024	0.138	0.045
Extended Data Fig.8d
	IL-1b				IL-8				MMP3				CCL2
Control	1.01537	1.18165	1.2746	1.3165	1.01461	1.01231	0.83423	1.26111	1.02432	1.65263	0.99877	1.27493	1.12713	0.650834	1.29709	0.847301
Control-rapa	0.993079	1.02301	0.807631	1.17736	1.08107	1.6913	0.908728	1.19185	1.23954	0.654601	1.45482	1.14534	1.21022	0.902754	1.13229	1.04651
POI	2.23291	1.74745	2.71839	1.73753	3.03206	1.89955	2.19551	2.72209	2.90511	2.01433	3.05603	2.24729	2.29362	2.24816	1.71835	1.94649
POI-rapa	0.832097	1.47665	1.28619	1.13587	1.0176	1.09601	1.98581	1.74241	1.53056	1.46629	0.991312	1.20104	1.34341	1.39821	0.746686	1.44317
Aged	3.22632	2.47606	2.84041	3.53185	1.74748	2.9405	3.22854	2.37316	3.01048	3.04659	3.21127	2.13386	2.91604	3.39821	2.41801	2.00328
Aged+rapa	0.922349	1.79422	0.975304	1.64943	1.17385	1.63477	1.73937	1.34011	1.66381	1.11008	1.83353	2.42421	1.0219	1.99839	1.27995	0.945262
Extended Data Fig.8h
	POI Patient1			POI patient2			POI patient3			POI patient4			POI Patient5						POI+LNP Patient1			POI+LNP patient2			POI+LNP patient3			POI+LNP patient4			POI+LNP Patient5			Aged Patient1			Aged patient2			Aged patient3			Aged patient4			A Patient5			Aged+LNP Patient1
Day0	0.935863	1.14672	1.05872	0.837655	0.97734	0.83256	0.948745	0.903875	0.942875	1.0285	0.97465	1.07645	0.84835	0.798745	0.93875				1.03875	0.984756	1.03958	0.97845	0.938766	1.1874	0.984875	0.87465	0.893765	1.19873	0.83865	0.935	0.9375	0.938643	0.949765	0.97477	1.05593	0.96931	0.782	0.76717	0.89985	0.9746	1.0846	0.85514	0.91103	0.91505	1.0612	0.9904	0.9159	0.98563	0.891261
Day4	0.5324	0.4325	0.4852	0.34856	0.428745	0.483986	0.487465	0.32854	0.359875	0.3285	0.38653	0.328765	0.358275	0.28375	0.18456				0.798737	0.83765	0.73287	0.732975	0.858264	0.837452	0.783865	0.69845	0.85234	0.58375	0.634975	0.498377	0.497456	0.52975	0.4927	0.57362	0.58143	0.53382	0.44017	0.54084	0.45578	0.52494	0.49337	0.43227	0.52407	0.45224	0.3027	0.36541	0.4588	0.42376	0.673519
Day8	0.1384	0.0927654	0.042765	0.04875	0.1875	0.05765	0.0475	0.03286	0.083576	0.0967	0.0274	0.1845	0.004875	0.0453	0.0098475				0.42843	0.524458	0.329875	0.43875	0.328657	0.543787	0.529745	0.498764	0.539875	0.492784	0.35862	0.428756	0.48726	0.38475	0.31974	0.08039	0.1358	0.07648	0.04449	0.04917	0.04605	0.12478	0.0846	0.06778	0.08149	0.2316	0.05332	0.01904	0.10806	0.03546	0.270032
Extended Data Fig.8i
	IL-1B				IL-8				MMP3				CCL2
Control	1.017	1.049	0.989	1.04	1.025	0.939	0.778	1.078	1.011	1.346	0.807	1.025	1.005	0.756	1.572	0.797
Control-LNP	0.988	0.903	1.039	0.954	0.826	1.258	0.83	0.948	0.975	0.74	1.049	0.953	1.063	0.876	0.993	1.041
POI	1.997	2.042	2.366	2.173	2.592	1.984	1.829	2.318	2.397	2.422	2.176	2.188	2.969	2.849	2.055	1.968
POI-LNP	0.947	1.233	1.436	1.314	0.973	1.256	1.254	1.662	1.277	1.643	1.603	1.416	1.544	1.148	1.279	1.441
Aged	3.118	2.631	2.242	2.383	2.405	1.597	1.72	2.594	2.671	3.255	2.353	2.755	3.208	2.534	2.424	2.339
Aged+LNP	1.509	1.154	1.001	1.385	1.241	1.355	0.909	1.001	1.161	1.481	1.38	1.471	1.502	1.349	1.29	2.062
[truncated: 14 more columns]
